# Supplementary material for: Impact of Gene Dosage on Gene Expression, Biological Processes and Survival in Cervical Cancer: A Genome-Wide Follow-Up Study
Source: PLoS One. 2014 May 30;9(5):e97842. doi: 10.1371/journal.pone.0097842 (PMC4039463; doi:10.1371/journal.pone.0097842)
Supplement: Table S1 — Differentially expressed genes in cervical carcinomas compared with normal cervical epithelium. a. The list of genes was obtained by comparing the cervical carcinomas with the control group. The whole-set analysis used 27 tumors and 17 controls. Comparisons of groups with high and low copy number used 10 tumors in each case and the same control group used for the whole-set analysis. The value of score-(d) corresponds to the whole-set analysis. b. Fold change is calculated by dividing the intensity signals of cervical tumors by that of healthy controls. Empty cells indicate that a gene was not deregulated in the comparison indicated in the column title. (XLSX) [file pone.0097842.s002.xlsx]

## Sheet: TS1
Table S1. Differentially expressed genes in cervical carcinomas compared with normal cervical epithelium
						Fold Changeb
Gene Symbola	Gene ID	Chromosome	Cytoband	Position	Score(d)	All tumors	High-CN tumors	Low-CN tumors	Rc
AGRN	375790	1	p36.33	955503	4.50713	1.95949	2.27368
RPL22	6146	1	p36.31	6245080	-3.67529	0.580864
TNFRSF9	3604	1	p36.23	7975931	5.83335	1.92656	1.87067	2.07923
ENO1	2023	1	p36.23	8921059	4.56099	1.8142	2.03212
RBP7	116362	1	p36.22	10057255	-6.85313	0.389719	0.42977	0.311469
MAD2L2	10459	1	p36.22	11734537	4.67628	1.56749	1.55831
EFHD2	79180	1	p36.21	15736391	4.43824	1.87548		1.78513
AGMAT	79814	1	p36.21	15898194			1.51174
RCC2	55920	1	p36.13	17733251	7.70717	2.03772	2.09515	1.89042
EMC1	23065	1	p36.13	19542158	4.11804	1.59693	1.82427
C1orf151-NBL1	100532736	1	p36.13	19923471	-4.36502	0.643744	0.521473
NBL1	4681	1	p36.13	19969723	-4.36502	0.643744	0.521473
CDA	978	1	p36.12	20915444	-6.19785	0.336799	0.347082	0.300806
ECE1	1889	1	p36.12	21543740			1.6108
EPHB2	2048	1	p36.12	23037331	4.35701	1.75851	1.84391
E2F2	1870	1	p36.12	23832920	4.22326	1.62603
MAN1C1	57134	1	p36.11	25943959	-5.5991	0.659405	0.617661		-0.466808
STMN1	3925	1	p36.11	26210677	8.7995	2.64064	2.80812	2.31624
CEP85	64793	1	p36.11	26560693	5.37205	1.89507	1.9957	1.74778
RPS6KA1	6195	1	p36.11	26856249	5.55814	1.83451	2.03641	1.69656
SLC9A1	6548	1	p36.11	27425300	4.44838	1.69642	1.8205
IFI6	2537	1	p36.11	27992572			3.07988
RPA2	6118	1	p35.3	28218049	5.22185	1.71634	1.909	1.69486
SMPDL3B	27293	1	p35.3	28261504			1.77812		0.38976
PTAFR	5724	1	p35.3	28473677	4.95954	1.72015	1.8509	1.56038
SNRNP40	9410	1	p35.2	31732415	4.41462	1.55121	1.68009
SERINC2	347735	1	p35.2	31882412	4.75067	2.25013	2.78392
TINAGL1	64129	1	p35.2	32042086	3.74971	1.85642	2.42425
KIAA1522	57648	1	p35.1	33207512	3.98523	1.63932
YARS	8565	1	p35.1	33240840			1.64212
TMEM54	113452	1	p35.1	33360196	3.96632	1.77249	1.95054
RNF19B	127544	1	p35.1	33402050	4.55242	1.68679	1.61908
GJB4	127534	1	p34.3	35225342	3.62857	1.55284	1.76161
GJB3	2707	1	p34.3	35246790			1.71321
PSMB2	5690	1	p34.3	36065142	5.50384	1.7554	2.0003
CLSPN	63967	1	p34.3	36197713	10.7818	3.41679	3.55558	3.07908
MRPS15	64960	1	p34.3	36921362			1.71011		0.432986
CDCA8	55143	1	p34.3	38158073	8.16549	2.43928	2.6338	2.37637
PPT1	5538	1	p34.2	40538382			1.62048
CTPS1	1503	1	p34.2	41445007	5.77585	1.97817	2.11105	1.92007
PPIH	10465	1	p34.2	43124048	4.20885	1.52544	1.5552	1.564
SLC2A1	6513	1	p34.2	43391046	5.43005	2.89981	3.37088
TIE1	7075	1	p34.2	43766566	-4.60575	0.627851	0.601181
CDC20	991	1	p34.2	43824626	8.55801	3.06466	3.20322	2.70098
PTPRF	5792	1	p34.2	43996547	4.08864	1.61227
ATP6V0B	533	1	p34.1	44440602	3.61819	1.50846
ERI3	79033	1	p34.1	44686742			1.51193
KIF2C	11004	1	p34.1	45205490	12.3252	4.38688	4.97601	4.09275
NASP	4678	1	p34.1	46049660	6.49768	1.76596	1.72187	1.84333
RAD54L	8438	1	p34.1	46713367	9.91411	2.51927	2.69716	2.55827
STIL	6491	1	p33	47715811	11.3794	4.66394	4.69975	4.6823
SPATA6	54558	1	p33	48761044	-4.06133	0.476441	0.43326
BEND5	79656	1	p33	49193539	-6.60606	0.586375	0.586069	0.593081
CDKN2C	1031	1	p32.3	51434367	5.69205	1.90709	1.72444	1.82607
TXNDC12	51060	1	p32.3	52485803			1.55194
ORC1	4998	1	p32.3	52838501	9.60128	3.16325	3.78256	2.82705
SELRC1	65260	1	p32.3	53152014	4.90572	1.61974	1.67555
ZYG11A	440590	1	p32.3	53308183	6.02053	2.42728	3.24689	2.01902
PODN	127435	1	p32.3	53527724	-6.0184	0.434899	0.404755		-0.470728
LRP8	7804	1	p32.3	53708036	4.19809	1.9236	1.90842
TMEM48	55706	1	p32.3	54231133	5.54051	2.0026	1.93822	2.07707
LRRC42	115353	1	p32.3	54411999	5.46961	1.54724	1.6192	1.50551
MRPL37	51253	1	p32.3	54665840			1.57374
PPAP2B	8613	1	p32.2	56960419	-8.31234	0.336819	0.305503	0.44591
JUN	3725	1	p32.1	59246463	-5.77272	0.461622	0.449835	0.417575
USP1	7398	1	p31.3	62901975	3.84055	1.64959
ITGB3BP	23421	1	p31.3	63906441	3.62635	1.67786
ROR1	4919	1	p31.3	64239690	-5.83314	0.468046	0.494147
CACHD1	57685	1	p31.3	64936476	-5.795	0.391141	0.406712	0.489374
LEPROT	54741	1	p31.3	65886131	-4.59097	0.612233	0.569137
LEPR	3953	1	p31.3	65886335	-4.59097	0.612233	0.569137
WDR78	79819	1	p31.3	67278568	-5.01252	0.503528
IL12RB2	3595	1	p31.3	67773047	3.64301	2.21254	2.81279
DEPDC1	55635	1	p31.2	68939835	7.87154	3.28577	3.59934	2.88556
NEGR1	257194	1	p31.1	71868625	-4.33393	0.531735	0.46839		-0.535509
TPI1P1	729708	1	p31.1	77165440			1.73307		0.420033
DNAJB4	11080	1	p31.1	78470636	-4.28954	0.521778	0.456773
PTGFR	5737	1	p31.1	78956728	-4.02181	0.607349	0.585083
ELTD1	64123	1	p31.1	79355449	-4.33439	0.439094	0.392722
LPHN2	23266	1	p31.1	82266082	-4.74728	0.440092		0.396865
MCOLN3	55283	1	p22.3	85483765	-3.67003	0.488785
CYR61	3491	1	p22.3	86046444	-5.99683	0.240036	0.248598	0.230431
COL24A1	255631	1	p22.3	86194916	-3.96108	0.661558	0.618019		-0.413748
HS2ST1	9653	1	p22.3	87380335	-6.32842	0.412577	0.405818
LOC339524	339524	1	p22.3	87595448	-6.32842	0.412577	0.405818
GBP5	115362	1	p22.2	89724633	4.36599	3.03439	2.82382
LRRC8B	23507	1	p22.2	89990397	3.79204	1.51424
LRRC8D	55144	1	p22.2	90286573	4.02681	1.59893	1.94276
HFM1	164045	1	p22.2	91726323	-4.71575	0.655828
CDC7	8317	1	p22.2	91966404	10.5046	3.4914	3.67586	3.52324
TGFBR3	7049	1	p22.1	92145900	-9.93898	0.184483	0.200621	0.254199
MTF2	22823	1	p22.1	93544792	4.021	1.50349		1.55052
CCDC18	343099	1	p22.1	93646281	4.1684	1.62339		1.71087
BCAR3	8412	1	p22.1	94027343			1.59394		0.45559
PALMD	54873	1	p21.2	100111431	-4.30633	0.492274	0.4789	0.400032
SASS6	163786	1	p21.2	100549100	6.42311	2.0478	2.09549	1.94405
AMY2B	280	1	p21.1	104097322	-4.20725	0.352892
ACTG1P4	648740	1	p21.1	104112026	-4.19237	0.360567
AMY2A	279	1	p21.1	104159999	-4.21469	0.349055
AMY1A	276	1	p21.1	104198141	-4.20725	0.352892
AMY1B	277	1	p21.1	104230041	-4.20725	0.352892
AMY1C	278	1	p21.1	104292441	-4.20725	0.352892
NTNG1	22854	1	p13.3	107682629	-4.77926	0.625092
HENMT1	113802	1	p13.3	109190910	7.3212	2.35726	2.08865	2.384
PSRC1	84722	1	p13.3	109822176			1.55427		0.566603
PSMA5	5686	1	p13.3	109941653	4.42087	1.63161	1.90096
GSTM2	2946	1	p13.3	110210644	-6.65113	0.369792	0.405734	0.424262
GSTM5	2949	1	p13.3	110254864	-10.1797	0.16133	0.146239	0.203714
RBM15	64783	1	p13.3	110881945			1.52059	1.51594
SLC16A4	9122	1	p13.3	110905473	-3.80663	0.526134
PROK1	84432	1	p13.3	110993788	-4.57788	0.546201
MOV10	4343	1	p13.2	113217048			1.61841
SLC16A1	6566	1	p13.2	113454469	4.21857	2.23505	2.58606	2.21184
DCLRE1B	64858	1	p13.2	114447915	7.36698	1.93107	2.10577	1.7793
OLFML3	56944	1	p13.2	114522030	-5.76394	0.401215	0.341859	0.427073
ATP1A1	476	1	p13.1	116915795	5.01513	1.58809	1.70664
PTGFRN	5738	1	p13.1	117452689	5.92857	1.798	2.03534		0.382734
TTF2	8458	1	p13.1	117602949	5.53652	1.63325	1.75751	1.69089
TBX15	6913	1	p12	119425666			1.5023		0.483043
FAM72B	653820	1	p11.2	120839005	7.6834	3.07485	2.74463	3.09552
HIST2H2BA	337875	1	p11.2	120906034	5.44909	1.54063	1.65049
FAM72D	728833	1	q21.1	143896452	7.56038	3.12786	2.7789	3.14499
ANKRD35	148741	1	q21.1	145549209	-5.96082	0.384509		0.381549
FAM72C	554282	1	q21.2	149449934	7.26451	3.16007	2.76217	3.17007
HIST2H2BF	440689	1	q21.2	149754245	5.44909	1.54063	1.65049
HIST2H3D	653604	1	q21.2	149784780	6.94987	2.53906	2.41011	2.13947
HIST2H4A	8370	1	q21.2	149804221	5.89211	2.35212	2.37619
HIST2H3C	126961	1	q21.2	149812259	6.94987	2.53906	2.41011	2.13947
HIST2H2AA3	8337	1	q21.2	149813785	6.15491	1.9836	2.24185	1.72982
HIST2H2AA4	723790	1	q21.2	149822628	6.15491	1.9836	2.24185	1.72982
HIST2H3A	333932	1	q21.2	149824181	6.94987	2.53906	2.41011	2.13947
HIST2H4B	554313	1	q21.2	149832330	5.89211	2.35212	2.37619
HIST2H2BE	8349	1	q21.2	149856010	5.44909	1.54063	1.65049		0.43916
HIST2H2AC	8338	1	q21.2	149858525	6.15491	1.9836	2.24185	1.72982
HIST2H2AB	317772	1	q21.2	149859019	5.60073	2.01849	1.74883	1.94432
HORMAD1	84072	1	q21.3	150670535	3.74945	2.7003
CTSK	1513	1	q21.3	150768684	-5.87937	0.275009	0.207463	0.362789
BNIPL	149428	1	q21.3	151009029	-3.93143	0.354146
MLLT11	10962	1	q21.3	151032151			2.48127		0.529111
PSMB4	5692	1	q21.3	151372041			1.5886		0.497073
TDRKH	11022	1	q21.3	151744040	5.04743	2.05685	1.86799	1.89289
RPTN	126638	1	q21.3	152126071	-3.87902	0.44161
FLG	2312	1	q21.3	152274651	-4.92427	0.27945		0.231419
CRNN	49860	1	q21.3	152381719	-8.61306	0.0508284	0.0591402	0.0406254
CRCT1	54544	1	q21.3	152486978	-6.61871	0.0920979		0.0604756
LCE3E	353145	1	q21.3	152538130	-3.86236	0.483974
LCE3D	84648	1	q21.3	152551860	-4.36345	0.255554		0.155792
IVL	3713	1	q21.3	152881039				0.227051
SPRR1A	6698	1	q21.3	152956564	-4.37446	0.172551		0.133321
SPRR3	6707	1	q21.3	152974223	-4.61564	0.111501		0.083324
S100A4	6275	1	q21.3	153516095	-4.31216	0.614113	0.562707
ILF2	3608	1	q21.3	153634264			1.56988		0.683984
ATP8B2	57198	1	q21.3	154298036	-3.60373	0.664336
ADAR	103	1	q21.3	154554533	4.52928	1.5098	1.52469
CKS1B	1163	1	q21.3	154947118	5.21956	1.51903
EFNA1	1942	1	q22	155100349	5.35723	2.2108	2.09612		0.41011
SYT11	23208	1	q22	155829260	-4.33199	0.646034	0.630923
SMG5	23381	1	q22	156219015	4.24749	1.54361	1.54254
IQGAP3	128239	1	q23.1-q22	156495197	10.4839	3.41054	3.18061	2.87923
PEAR1	375033	1	q23.1	156863523	-5.72219	0.633238	0.639752	0.636747
AIM2	9447	1	q23.1	159032275	5.49218	4.93526	4.61362	5.80595
DARC	2532	1	q23.2	159173803	-5.14669	0.539565	0.511084
FCER1A	2205	1	q23.2	159253678	-5.01847	0.597205
TAGLN2	8407	1	q23.2	159887903	4.90829	1.69392	1.69987
ATP1A2	477	1	q23.2	160085520	-4.84374	0.633447
F11R	50848	1	q23.3	160965001	4.2151	1.74609
FCGR3A	2214	1	q23.3	161511549	4.30935	2.1713	2.0479
FCGR3B	2215	1	q23.3	161592986	5.11415	2.48062	2.30455
UHMK1	127933	1	q23.3	162466964	4.81489	1.7124		1.6009
DDR2	4921	1	q23.3	162602228	-4.45166	0.393585	0.307685		-0.452309
RGS5	8490	1	q23.3	163112089	-3.77508	0.453388
NUF2	83540	1	q23.3	163291723	9.03926	4.8573	4.86272	4.27119
PBX1	5087	1	q23.3	164528597	-4.97308	0.529513	0.463792	0.528022
ALDH9A1	223	1	q24.1	165631449	-3.94726	0.659807	0.606233
UCK2	7371	1	q24.1	165796732	3.90883	1.53385
MIR3658	100500832	1	q24.1	165877158	3.90883	1.53385
DPT	1805	1	q24.2	168664695	-6.40494	0.252422	0.200419	0.312021
SLC19A2	10560	1	q24.2	169433147			0.563048
SELP	6403	1	q24.2	169558087	-5.31637	0.412219	0.386685		-0.386297
C1orf112	55732	1	q24.2	169764550	6.70398	2.19212	2.18034	1.92004
PRRX1	5396	1	q24.2	170633313	-4.67652	0.401007	0.343369
FMO2	2327	1	q24.3	171154388	-6.95731	0.131423	0.0996491	0.161676
DNM3	26052	1	q24.3	171810621	-8.9833	0.419368	0.436419	0.432493
CENPL	91687	1	q25.1	173768688	5.55966	2.02917	1.87276	1.7909
DARS2	55157	1	q25.1	173793797	4.12113	1.57635	1.50369
SNORD74	619498	1	q25.1	173836812	3.93115	1.74566
ANGPTL1	9068	1	q25.2	178818670	-3.87788	0.521896
TOR3A	64222	1	q25.2	179051112	5.75042	1.59514	1.61438
LAMC2	3918	1	q25.3	183155174	6.84051	5.0053	7.21234	2.9268
NCF2	4688	1	q25.3	183524697	4.40926	1.9511	1.95685
RGL1	23179	1	q25.3	183605208	-6.26784	0.527007	0.507872	0.594273
C1orf21	81563	1	q25.3	184356150	-4.13126	0.550746	0.388767		-0.474254
PLA2G4A	5321	1	q31.1	186798032	-3.69755	0.464125	0.344948
RGS1	5996	1	q31.2	192544857	-4.04278	0.443443
RGS13	6003	1	q31.2	192605268	-3.58439	0.572106
RGS2	5997	1	q31.2	192778169	-3.94014	0.460684
ASPM	259266	1	q31.3	197053257	9.30528	4.8789	4.54343	4.50351
NR5A2	2494	1	q32.1	199996770	-4.03546	0.66631
KIF14	9928	1	q32.1	200520625	9.87506	4.2849	4.37198	3.83801
C1orf106	55765	1	q32.1	200860627	4.62245	1.81903		1.76401
IPO9	55705	1	q32.1	201798288			1.55768
LMOD1	25802	1	q32.1	201865584	-6.16251	0.35721	0.296842	0.395034
UBE2T	29089	1	q32.1	202300785	9.03687	3.7639	4.06506	3.01664
CHI3L1	1116	1	q32.1	203148059	3.77114	2.68925
FMOD	2331	1	q32.1	203309752	-5.34926	0.395737	0.38908
PRELP	5549	1	q32.1	203444883	-5.16222	0.385839	0.310412
FAM72A	729533	1	q32.1	206138911	7.6834	3.07485	2.74463	3.09552
YOD1	55432	1	q32.2	207217194	-3.83841	0.547877
CD34	947	1	q32.2	208059883	-8.13301	0.336178	0.30963	0.413297
LAMB3	3914	1	q32.2	209788215	6.07614	3.06802	3.43208	2.35514
NEK2	4751	1	q32.3	211831598	10.6762	3.73916	3.90529	3.14419
INTS7	25896	1	q32.3	212113741	6.28589	2.00959	2.11979	1.75766
DTL	51514	1	q32.3	212208919	10.4118	5.28737	5.50756	4.23778
RPL21P28	100131205	1	q32.3	212224828	-5.84294	0.612041	0.573213	0.656392
PPP2R5A	5525	1	q32.3	212458879			0.63958
ATF3	467	1	q32.3	212738676	-3.95609	0.561428
SMYD2	56950	1	q41-q32.3	214454565	3.78017	1.56616	1.55779
CENPF	1063	1	q41	214776532	9.94961	4.6903	4.56425	4.37461
CNIH4	29097	1	q42.11	224544595			1.67657		0.439333
LIN9	286826	1	q42.12	226418850	6.75052	2.04599	2.01859	1.96826
PARP1	142	1	q42.12	226548392	8.63564	1.93989	1.94645	1.82744
HIST3H2A	92815	1	q42.13	228645065	3.67631	1.53509	1.74832		0.501611
GALNT2	2590	1	q42.13	230202956	4.31727	1.70824	1.62647
PGBD5	79605	1	q42.13	230457392				0.483146
KIAA1804	84451	1	q42.2	233463514	4.75263	1.62454	1.85058		0.453857
KCNK1	3775	1	q42.2	233749750			1.60669
EDARADD	128178	1	q43-q42.3	236557680	3.97789	1.67774	1.79647
RPL35P1	440737	1	q43	237144609				0.662284
RYR2	6262	1	q43	237205702	-4.87287	0.557137
CHML	1122	1	q43	241792166	3.82666	1.70428
EXO1	9156	1	q43	242011493	9.73043	4.27947	4.50392	3.90572
AKT3	10000	1	q44-q43	243651535	-5.49312	0.423417	0.390763
ZNF695	57116	1	q44	247108849	3.99318	1.71054	1.69136
PXDN	7837	2	p25.3	1635659			1.94605
CMPK2	129607	2	p25.2	6980684	3.70692	1.58617	1.63067
RRM2	6241	2	p25.1	10262695	6.93908	3.32368	3.41455	3.04971
C2orf48	348738	2	p25.1	10281981	4.93387	1.5505		1.62066
ATP6V1C2	245973	2	p25.1	10861775	-5.44081	0.368121		0.323739
GREB1	9687	2	p25.1	11674242	-6.03046	0.270236	0.29915	0.265228
LPIN1	23175	2	p25.1	11817705	-4.68458	0.608488
FAM49A	81553	2	p24.2	16730727	-4.56082	0.556902	0.53266		-0.409477
GEN1	348654	2	p24.2	17935177	6.57056	2.69346	2.61174	3.0646
OSR1	130497	2	p24.1	19551246	-3.90266	0.654733
RHOB	388	2	p24.1	20646835	-4.19546	0.571855		0.514736
NCOA1	8648	2	p23.3	24807346	-5.63122	0.583508	0.528597
CENPO	79172	2	p23.3	25016175	9.90232	2.69363	2.90898	2.46914
ADCY3	109	2	p23.3	25042038	9.90232	2.69363	2.90898	2.46914
CENPA	1058	2	p23.3	27008882	8.98275	2.35431	2.48707	2.10815
KRTCAP3	200634	2	p23.3	27665233			1.5534
YPEL5	51646	2	p23.1	30369750			0.653238
GALNT14	79623	2	p23.1	31133331	3.63995	1.62404		1.81742
LTBP1	4052	2	p22.3	33172369	-4.65993	0.417584
QPCT	25797	2	p22.2	37571753	-4.22444	0.547181
CYP1B1	1545	2	p22.2	38294746	-6.11245	0.272263	0.252079
SLC8A1	6546	2	p22.1	40339286	-4.33022	0.554298	0.488		-0.402837
EML4	27436	2	p21	42396490	3.94843	1.54852		1.89701
PREPL	9581	2	p21	44544746	-4.26777	0.606178
SOCS5	9655	2	p21	46926099			0.639111
MSH2	4436	2	p21	47630206	4.22893	1.78293
MSH6	2956	2	p16.3	48010221	5.60612	1.69268	1.67807
RPL23AP32	56969	2	p16.2	54756359	-6.08206	0.57513	0.603521	0.588559
KIAA1841	84542	2	p16.1-p15	61293006	3.81951	1.54648
LGALSL	29094	2	p14	64681327	-3.87732	0.545124		0.434837
MEIS1	4211	2	p14	66662532	-4.1479	0.507104	0.374861
CNRIP1	25927	2	p14	68511303	-7.00365	0.599159	0.58812
APLF	200558	2	p13.3	68694691	-7.46558	0.47126	0.439741	0.511213
ANTXR1	84168	2	p13.3	69240276			0.579638
PCYOX1	51449	2	p13.3	70485231	-4.7811	0.657625
SNRPG	6637	2	p13.3	70508510	4.78381	1.57003		1.76999
PAIP2B	400961	2	p13.3	71409868	-4.71341	0.481475	0.459732
SFXN5	94097	2	p13.2	73169165	5.12327	1.53186	1.65284	1.53498
BOLA3	388962	2	p13.1	74362528			1.57084		0.483581
MTHFD2	10797	2	p13.1	74425690	4.86217	1.96495
WDR54	84058	2	p13.1	74648885			2.02915
DQX1	165545	2	p13.1	74745258	3.94828	1.59853		1.57844
HK2	3099	2	p12	75059782	4.57035	2.28195	2.10906
TACR1	6869	2	p12	75273590	-7.63465	0.448044	0.435185	0.494114
LRRTM4	80059	2	p12	76974849	-7.42456	0.505653	0.511041	0.529334
LOC1720	1720	2	p12	83083927	5.26816	2.25166	2.56045	2.41707
SNORD94	692225	2	p11.2	86362993	-4.97781	0.494671	0.366019		-0.490753
LINC00152	112597	2	p11.2	87754974	4.43705	1.71818
MAL	4118	2	q11.1	95691400	-9.15097	0.0638557	0.0900304	0.0482983
NCAPH	23397	2	q11.2	97001484	8.18125	2.84555	3.20656	2.64593
TSGA10	80705	2	q11.2	99613724	-3.68057	0.639205
AFF3	3899	2	q11.2	100163715	-4.00011	0.607184
LONRF2	164832	2	q11.2	100889753	-5.87095	0.386985	0.423757	0.391319
IL1R1	3554	2	q12.1	102770402	-4.8335	0.340772	0.283966		-0.455425
SULT1C4	27233	2	q12.3	108994421	-8.10495	0.260763	0.247143	0.347675
BUB1	699	2	q13	111395409	8.35232	3.55592	3.85264	3.33627
BCL2L11	10018	2	q13	111878491				1.59592
LOC541471	541471	2	q13	112124579	4.52278	1.71726
ZC3H6	376940	2	q13	113033178	-5.30077	0.493917	0.430072		-0.517801
SLC20A1	6574	2	q13	113403434	5.84267	1.96076	2.00543	1.83981
NT5DC4	284958	2	q13	113478657	7.8765	2.48161	2.75564	2.30678
CKAP2L	150468	2	q13	113495444	7.8765	2.48161	2.75564	2.30678
IL1B	3553	2	q13	113587337	4.30014	2.90725	3.73768
IL36A	27179	2	q13	113763449	-4.58165	0.219233		0.185274
GYPC	2995	2	q14.3	127413511	-4.2812	0.643292	0.561818
MCM6	4175	2	q21.3	136597196	8.40746	2.49322	2.82697	2.29542
HNMT	3176	2	q22.1	138721808	-3.81034	0.574575
ZEB2	9839	2	q22.3	145141942	-7.94283	0.315118	0.266906	0.39286
MBD5	55777	2	q23.1	148778580	-4.66642	0.611311	0.540648
RND3	390	2	q23.3	151324707	-3.56495	0.521127
RBM43	375287	2	q23.3	152104728	-4.42304	0.650542
ARL6IP6	151188	2	q23.3	153574407			1.59811
GALNT13	114805	2	q24.1-q23.3	154728426	-4.77144	0.567327
BAZ2B	29994	2	q24.2	160175490	-3.99127	0.608785	0.502257
CD302	9936	2	q24.2	160625139	-8.09251	0.286904	0.267112	0.321801
PLA2R1	22925	2	q24.2	160797260	-3.7959	0.537543
ITGB6	3694	2	q24.2	160958233	6.50476	4.15939	3.84133	3.76845
CSRNP3	80034	2	q24.3	166326157	-6.51528	0.436165	0.450997	0.502368
SCN7A	6332	2	q24.3	167260083	-4.38317	0.455142
NOSTRIN	115677	2	q31.1-q24.3	169643049	-5.65688	0.384528	0.317254
SPC25	57405	2	q31.1	169727401	6.32985	2.7718	2.93213	2.53713
CYBRD1	79901	2	q31.1	172378757	-7.5463	0.30009	0.326213	0.33407
RAPGEF4	11069	2	q31.1	173600525	-4.43481	0.644356
CDCA7	83879	2	q31.1	174219561	3.68361	1.6966
FKBP7	51661	2	q31.2	179328391	-5.45038	0.547819	0.477672	0.584183
PDE1A	5136	2	q32.1	183004762	-6.9532	0.353608	0.312581
FRZB	2487	2	q32.1	183698002	-6.84174	0.296445	0.248169		-0.433094
FAM171B	165215	2	q32.1	187558789	-7.52163	0.354418	0.364304	0.395526
CALCRL	10203	2	q32.1	188207846	-4.94305	0.404941	0.342313		-0.384623
TFPI	7035	2	q32.1	188328957	-4.53195	0.424429	0.361507
GULP1	51454	2	q32.2-q32.1	189156396	-6.86107	0.271656	0.226702	0.346153
COL3A1	1281	2	q32.2	189839099			0.434126
STAT1	6772	2	q32.2	191833762	4.05229	2.14501
MYO1B	4430	2	q32.3	192110107	3.61298	1.68915
SDPR	8436	2	q32.3	192699031	-8.28453	0.429062	0.458095	0.460791
CCDC150	284992	2	q33.1	197504356	6.41612	1.63004	1.63646	1.67067
ANKRD44	91526	2	q33.1	197851386			0.576557		-0.522636
RFTN2	130132	2	q33.1	198435527	-7.99693	0.364434	0.326891	0.450254
SGOL2	151246	2	q33.1	201390865	5.09135	1.98605	1.87497	1.98835
AOX1	316	2	q33.1	201450731	-5.9213	0.408594	0.363523		-0.469653
CLK1	1195	2	q33.1	201717732			0.538021
ICA1L	130026	2	q33.2	203637873	-4.66933	0.650975
PARD3B	117583	2	q33.3	205410516	-4.02402	0.617001
ADAM23	8745	2	q33.3	207308368				0.454595
MAP2	4133	2	q34	210288771	-3.67964	0.569731		0.542696
ACADL	33	2	q34	211052714	-3.81796	0.516906
LANCL1	10314	2	q34	211295973	-4.30699	0.663207	0.637516
IGFBP5	3488	2	q35	217536828	-6.39628	0.154926	0.151539	0.173415
TNS1	7145	2	q35	218664512	-3.59089	0.586228
CYP27A1	1593	2	q35	219646472	-5.89183	0.526439	0.560958	0.553723
DES	1674	2	q35	220283099	-4.16868	0.450072
PID1	55022	2	q36.3	229888689	-6.62268	0.463464	0.430794	0.516217
HTR2B	3357	2	q37.1	231972947	-4.07145	0.419503
EFHD1	80303	2	q37.1	233470767	-4.55441	0.551385
HJURP	55355	2	q37.1	234745486	7.30213	2.44071	2.8109	2.0765
COL6A3	1293	2	q37.3	238232655			0.460632
LRRFIP1	9208	2	q37.3	238536224	-4.32326	0.592771	0.525166
C2orf54	79919	2	q37.3	241825465	-4.15014	0.549623
SNED1	25992	2	q37.3	241938255	-4.69205	0.551576	0.525794
DTYMK	1841	2	q37.3	242615157	5.34111	1.57282	1.69768
FLJ38379	285097	2	q37.3	242945848	-6.55068	0.440019	0.449027	0.44513
CNTN4	152330	3	p26.3-p26.2	2140550	-5.70472	0.365805	0.291407		-0.614308
RAD18	56852	3	p25.3	8918880				1.51638
TTLL3	26140	3	p25.3	9851644	-5.54197	0.545222	0.497022		-0.531907
FANCD2	2177	3	p25.3	10068113	8.50548	2.47934	2.83498	2.43949
IRAK2	3656	3	p25.3	10206563	3.91931	1.77551		1.53792
NUP210	23225	3	p25.1	13357737	8.8533	2.93956	3.38803	2.87355
FBLN2	2199	3	p25.1	13590625	-4.22668	0.597734	0.602762		-0.424488
FGD5	152273	3	p25.1	14860469	-6.72105	0.547444	0.53868
SH3BP5	9467	3	p25.1	15295860	-4.74487	0.588489	0.568916	0.567841
KAT2B	8850	3	p24.3	20081524	-6.46134	0.477913	0.445448	0.511766
SGOL1	151648	3	p24.3	20202085	8.90302	2.78542	3.12804	2.49483
ZNF385D	79750	3	p24.3	21462490	-6.5003	0.375147	0.332493		-0.411661
UBE2E2	7325	3	p24.3	23244784	-3.9405	0.606066	0.564523
RPL15	6138	3	p24.2	23958295	-4.42269	0.522623	0.478708
RBMS3	27303	3	p24.1	29322803	-4.73284	0.431984		0.437096
CRTAP	10491	3	p22.3	33155450	-6.92808	0.60853	0.600153	0.623921
LRRFIP2	9209	3	p22.2	37094117	-4.71272	0.578534		0.576708
ITGA9	3680	3	p22.2	37493813	-7.29183	0.403536	0.415571	0.479992
PLCD1	5333	3	p22.2	38048987	-3.65609	0.666618
CSRNP1	64651	3	p22.2	39183342	-4.07395	0.643972		0.601633
CX3CR1	1524	3	p22.2	39304985	-4.60784	0.579341	0.550825
CCR8	1237	3	p22.2	39371197			1.53094	1.53916
MYRIP	25924	3	p22.1	39851303	-7.05747	0.493587	0.497747	0.516658
ULK4	54986	3	p22.1	41288090	-5.48008	0.491973	0.455103
HIGD1A	25994	3	p22.1	42824400	-3.53303	0.628859		0.581354
FAM198A	729085	3	p22.1	43020759	-4.66849	0.640616
SNRK	54861	3	p22.1	43328004	-5.17191	0.619494	0.5705
SNRK-AS1	100873954	3	p22.1	43388411	-5.17191	0.619494	0.5705
ANO10	55129	3	p22.1	43407818	-4.34592	0.66205
ZNF660	285349	3	p21.31	44626456	-4.3142	0.624386
KIF15	56992	3	p21.31	44803209	7.88907	2.97217	3.25557	2.98334
EXOSC7	23016	3	p21.31	45017741	-4.88927	0.602492
CLEC3B	7123	3	p21.31	45067759	-4.88927	0.602492
FYCO1	79443	3	p21.31	45959391			0.596073
LRRC2	79442	3	p21.31	46556876	-8.10359	0.554992	0.543556	0.597813
CDC25A	993	3	p21.31	48198668	6.22329	1.80718	2.00143	1.55671
PFKFB4	5210	3	p21.31	48555117	3.60164	1.54514	1.71363
CELSR3	1951	3	p21.31	48673896	5.4454	1.84461	1.85497	1.73697
LAMB2	3913	3	p21.31	49158547	-5.18001	0.477384	0.506614	0.505413
TRAIP	10293	3	p21.31	49866028	5.03603	1.59428	1.83158
MST1R	4486	3	p21.31	49924435	4.56667	1.94952	2.35869
POC1A	25886	3	p21.2	52109249	5.55061	1.67798	1.89867	1.57692
MUSTN1	389125	3	p21.1	52867131	-6.13653	0.609336	0.583616	0.629326
TMEM110-MUSTN1	100526772	3	p21.1	52867131	-6.13653	0.609336	0.583616	0.629326
SFMBT1	51460	3	p21.1	52937583	4.37698	1.53627		1.54667
CACNA1D	776	3	p21.1	53529031	-3.78336	0.395439
PXK	54899	3	p14.3	58318617	-6.6352	0.410768	0.362068	0.493038
ACOX2	8309	3	p14.3	58490863	-9.13155	0.489452	0.481113	0.522903
FAM107A	11170	3	p14.3	58549844	-5.68934	0.637088
FAM3D	131177	3	p14.2	58619670	-5.46806	0.380788	0.369351
C3orf67	200844	3	p14.2	58727737	-3.62456	0.559453
CADPS	8618	3	p14.2	62384021	-4.36347	0.482752
PRICKLE2	166336	3	p14.1	64079526	-7.28129	0.354411	0.328778	0.382366
MAGI1	9223	3	p14.1	65339906	-6.16375	0.524307	0.543134	0.590993
PSMC1P1	151645	3	p14.1	68684836			1.73241
ARL6IP5	10550	3	p14.1	69134090	-4.5126	0.623988
FRMD4B	23150	3	p14.1	69219146	-7.17997	0.488381	0.488048	0.479422
MITF	4286	3	p14.1-p13	69788586	-8.80843	0.270336	0.257308	0.310962
EIF4E3	317649	3	p13	71728440	-4.12265	0.637512	0.572076
PDZRN3	23024	3	p13	73431652	-7.87583	0.313201	0.276308	0.381316
CNTN3	5067	3	p12.3	74311722	-4.1015	0.51612
VGLL3	389136	3	p12.1	86987123	-4.06292	0.511209	0.476267
EPHA3	2042	3	p11.1	89156674	-7.75482	0.320381	0.280814	0.378696
PROS1	5627	3	q11.1	93591881	-4.24819	0.4715	0.37825
EPHA6	285220	3	q11.2	96533425	-5.45119	0.654682	0.628013
CPOX	1371	3	q12.1-q11.2	98298290			1.527
ABI3BP	25890	3	q12.2	100468179	-6.23426	0.219267	0.194549
CEP97	79598	3	q12.3	101443494	3.78827	1.57411
KIAA1524	57650	3	q13.13	108268716	8.73098	3.60347	3.67039	3.3282
C3orf52	79669	3	q13.2	111805182	8.07038	2.69743	2.68258	2.48212
CD200	4345	3	q13.2	112051916	-4.05462	0.502891
CCDC80	151887	3	q13.2	112323407	-5.36061	0.259806	0.197437
BOC	91653	3	q13.2	112931375	-6.14746	0.458854	0.483015	0.466204
NAA50	80218	3	q13.2	113435307			1.60405
ZDHHC23	254887	3	q13.31	113666748	4.48063	1.70016	1.76039	1.59509
QTRTD1	79691	3	q13.31	113775582	4.87967	1.53945	1.56606
ZBTB20	26137	3	q13.31	114056941	-4.70685	0.532348	0.466554	0.581736
LSAMP	4045	3	q13.31	115521210	-5.99797	0.470822	0.462191
B4GALT4	8702	3	q13.32	118930589	3.89068	1.9185
CD80	941	3	q13.33	119243140	4.4923	1.73308		2.00677
COX17	10063	3	q13.33	119388372	3.98461	1.6419	1.93791
GSK3B	2932	3	q13.33	119540800	5.78224	1.58018	1.74292
GTF2E1	2960	3	q13.33	120461558			1.52748
STXBP5L	9515	3	q13.33	120627050			0.523668
POLQ	10721	3	q13.33	121150273	9.41517	3.77533	4.04192	3.56622
KPNA1	3836	3	q21.1	122140748	4.2377	1.53163	1.55502
PARP9	83666	3	q21.1	122246757	4.04447	2.14694	2.23709
DTX3L	151636	3	q21.1	122283185	6.36791	2.36315	2.52449	2.25283
PARP14	54625	3	q21.1	122399672	5.89734	2.54754	2.59995	2.61148
PDIA5	10954	3	q21.1	122785856	4.60248	1.62319	1.78783
MYLK	4638	3	q21.1	123331143	-4.40914	0.424654	0.381376
KALRN	8997	3	q21.2	123813558	-5.49942	0.628867	0.604856
UMPS	7372	3	q21.2	124449213	4.37395	1.5614	1.80496
OSBPL11	114885	3	q21.2	125247702	3.88277	1.54248
ALG1L	200810	3	q21.2	125648118	6.86687	2.587	2.22003	2.69491
PLXNA1	5361	3	q21.3	126707437	4.66999	1.82589	2.2331
MCM2	4171	3	q21.3	127317253	11.5506	4.13984	4.90598	3.36761
PODXL2	50512	3	q21.3	127348039	4.96254	1.62422	1.7633	1.53356
KBTBD12	166348	3	q21.3	127641902			2.40198	1.96549
RUVBL1	8607	3	q21.3	127799800	5.21906	1.833	2.12677
RPN1	6184	3	q21.3	128338813	5.60686	1.66227	1.91916
ACAD9	28976	3	q21.3	128598333	4.32476	1.52586	1.72607
ISY1	57461	3	q21.3	128846259	4.10486	1.51238
C3orf37	56941	3	q21.3	128997684	5.9561	1.84315	1.85361	1.71207
ATP2C1	27032	3	q22.1	130569369	5.28442	1.9116	1.95515	1.70019
TOPBP1	11073	3	q22.1	133319449	8.4908	2.30678	2.37976	2.15563
MSL2	55167	3	q22.3	135867760			1.51329
PCCB	5096	3	q22.3	135969167			1.58269
DBR1	51163	3	q22.3	137879830	4.42625	1.53866	1.63235
ESYT3	83850	3	q22.3	138153415			1.59706
ACPL2	92370	3	q23	140950682			1.59854
TRPC1	7220	3	q23	142443266	-6.99658	0.278404	0.285687	0.298679
SLC9A9	285195	3	q24	142984064	-3.62697	0.512933
PLOD2	5352	3	q24	145787227	6.62522	3.6714	4.0231	2.58111
PLSCR4	57088	3	q24	145910122			0.428507
PLSCR1	5359	3	q24	146232967	4.08631	1.79361	1.84338
HLTF	6596	3	q24	148747904	5.87858	2.25993	2.41032	2.05111
HPS3	84343	3	q24	148847371	4.86202	1.59677	1.6442	1.71595
TM4SF18	116441	3	q25.1	149036285	-4.08652	0.521018	0.449258
COMMD2	51122	3	q25.1	149456257			1.64146
P2RY14	9934	3	q25.1	150929905	-4.0701	0.557108	0.517987
ARHGEF26	26084	3	q25.2	153838792	-3.84695	0.5166
GMPS	8833	3	q25.31	155588325	5.87182	1.90693	2.1312	1.61106
KCNAB1	7881	3	q25.31	155838337	-4.55442	0.54291
C3orf55	152078	3	q25.32	157261133	-5.42921	0.623166	0.644123
RSRC1	51319	3	q25.32	157827892	4.57398	1.71717	1.7243
MLF1	4291	3	q25.32	158288953	3.8463	1.96696	2.11941
SMC4	10051	3	q25.33	160117430	7.07334	2.67577	2.71009	2.55024
MIR15B	406949	3	q25.33	160122376	3.92888	1.80171		1.90609
TRIM59	286827	3	q25.33	160153291	6.08193	2.6501	2.23683	3.07427
BCHE	590	3	q26.1	165490692	-6.2517	0.276979		0.288303
PDCD10	11235	3	q26.1	167401694			1.61865
TERC	7012	3	q26.2	169482398	3.70844	1.68657
PRKCI	5584	3	q26.2	169940220	3.97762	1.62604	1.87521
SKIL	6498	3	q26.2	170075473	3.70911	1.6879
FNDC3B	64778	3	q26.31	171757418	4.50209	1.7227	1.87172
TNFSF10	8743	3	q26.31	172223298	4.04877	2.0901		2.32063
NCEH1	57552	3	q26.31	172348435	4.54567	1.8654	2.32793
ECT2	1894	3	q26.31	172468475	9.25683	4.21956	4.79837	3.78804
NLGN1	22871	3	q26.31	173116244	-5.14344	0.42494	0.393204	0.387874
ACTL6A	86	3	q26.33	179280708	6.25294	2.15174	2.26402	1.84986
MRPL47	57129	3	q26.33	179306253	5.26577	1.9374	2.10835	1.84986
LAMP3	27074	3	q27.1	182840003	5.22305	3.03016	3.37244	2.86932
YEATS2	55689	3	q27.1	183415606	6.33799	1.84037	2.06792	1.53757
EIF2B5	8893	3	q27.1	183852810			1.57871
AP2M1	1173	3	q27.1	183892634	4.22852	1.53062	1.76609
ABCF3	55324	3	q27.1	183903863			1.57647
ALG3	10195	3	q27.1	183960117	4.94796	1.76519	2.03983
PSMD2	5708	3	q27.1	184017022	5.87605	1.96192	2.23469
EIF4G1	1981	3	q27.1	184032283			1.60718
POLR2H	5437	3	q27.1	184081194			1.74759
EHHADH	1962	3	q27.2	184908412	3.7421	1.64444	1.86049
MAP3K13	9175	3	q27.2	185000729	4.2831	1.9097	2.36768	1.7715
TMEM41A	90407	3	q27.2	185207389			1.84515
LIPH	200879	3	q27.2	185225570	3.70397	2.80481	3.97343
SENP2	59343	3	q27.2	185304031	4.21934	1.63153	1.72668
IGF2BP2	10644	3	q27.2	185361527	3.67261	1.95837	2.65891
TBCCD1	55171	3	q27.3	186263856	4.84314	1.56655	1.59838
DNAJB11	51726	3	q27.3	186288467	5.27889	1.71323	1.84086	1.58619
RFC4	5984	3	q27.3	186507681	10.7299	3.56954	4.11157	2.97785
RPL39L	116832	3	q27.3	186838741	7.68392	3.09366	3.2342	2.56614
MASP1	5648	3	q27.3	186933873	-8.14365	0.337855	0.330006	0.443054
RTP4	64108	3	q27.3	187086168			1.99593
TPRG1	285386	3	q28	188889763	-7.80396	0.184185	0.212831	0.174789
CLDN1	9076	3	q28	190023490	5.40108	4.19573	4.71546
CLDN16	10686	3	q28	190105661			1.55337
ATP13A3	79572	3	q29	194123403	6.97365	2.29465	2.74095	2.08963
LSG1	55341	3	q29	194361517			1.58057
APOD	347	3	q29	195295573	-11.1565	0.0996451	0.107852	0.163147
TFRC	7037	3	q29	195776155	6.94533	2.75116	3.67386	2.35232
RNF168	165918	3	q29	196195654	4.36305	1.69338	1.74797
WDR53	348793	3	q29	196281059	5.10084	1.77145	1.9696
FBXO45	200933	3	q29	196295725	5.14432	1.90374	2.18486
CEP19	84984	3	q29	196433148	4.41007	1.68333	1.86245
PIGX	54965	3	q29	196439245	4.94296	1.97189	1.92192
SENP5	205564	3	q29	196594727	4.13592	1.61495	1.77575
LOC152217	152217	3	q29	196669494			1.5547
MFI2	4241	3	q29	196728611	4.06201	1.62659	1.9947
ZNF876P	642280	4	p16.3	206389	-4.55588	0.494591
RNF212	285498	4	p16.3	1065266	7.68665	2.64273	2.94422	2.8373
FLJ35816	401114	4	p16.3	1145160	3.76145	1.53697		1.79049
TACC3	10460	4	p16.3	1723217	7.44413	2.36846	2.59632	2.34082
WHSC1	7468	4	p16.3	1873123	6.93088	1.95393	1.9376	1.9683
SCARNA22	677770	4	p16.3	1976363	4.19865	1.6565
ADD1	118	4	p16.3	2845584			0.653025
ADRA2C	152	4	p16.3	3768296	-4.387	0.613629
MSX1	4487	4	p16.2	4861392	-4.793	0.642144
PPP2R2C	5522	4	p16.1	6322305				0.53039
KIAA0232	9778	4	p16.1	6784459	-4.01857	0.62548
ACOX3	8310	4	p16.1	8368009	-5.09284	0.659493	0.624809
CPZ	8532	4	p16.1	8594387	-6.89755	0.547293	0.550961	0.622537
CPEB2	132864	4	p15.33	15004298	-7.46727	0.361255	0.335572	0.401982
C1QTNF7	114905	4	p15.32	15341560	-14.6439	0.165532	0.171537	0.191604
CC2D2A	57545	4	p15.32	15471489	-6.47866	0.415564	0.479384	0.411545
FBXL5	26234	4	p15.32	15606007	-4.09322	0.635723	0.547427
BST1	683	4	p15.32	15704573	-6.58936	0.545851	0.484084	0.618241
LDB2	9079	4	p15.32	16503164	-10.3957	0.30897	0.29145	0.373653
NCAPG	64151	4	p15.31	17812436	6.7473	3.58318	3.48331	3.5172
SLIT2	9353	4	p15.31	20255235	-7.59437	0.16733	0.201994	0.225078
MIR218-1	407000	4	p15.31	20529898	-5.01944	0.466958
KCNIP4	80333	4	p15.31-p15.2	20730239	-6.76015	0.3107	0.316998	0.315654
FLJ13197	79667	4	p14	38614322	-3.9237	0.632477	0.578283
FAM114A1	92689	4	p14	38869354			0.641698
WDR19	57728	4	p14	39184024	-4.28333	0.553441
RPL9	6133	4	p14	39455744	-4.99666	0.639869	0.576059
C4orf34	201895	4	p14	39552550	-3.79811	0.584274
LOC344967	344967	4	p14	40044537	3.72014	1.63758
APBB2	323	4	p14-p13	40812044	-3.97963	0.634236	0.569066
UCHL1	7345	4	p13	41258898			2.45767		0.518333
LIMCH1	22998	4	p13	41362804			0.558898
CORIN	10699	4	p12	47596018	-5.70223	0.575368	0.535289	0.589549
OCIAD2	132299	4	p11	48887405	6.00249	2.46141	2.65901	2.25548
CWH43	80157	4	p11	48988265	-8.52829	0.145169	0.174267	0.138348
SPATA18	132671	4	q12	52917593	-3.98191	0.524142
PDGFRA	5156	4	q12	55095264	-4.56916	0.339396	0.270657		-0.462178
KIT	3815	4	q12	55524095	-6.70065	0.354378	0.312839	0.477809
KDR	3791	4	q12	55944426	-4.31933	0.558575	0.537559
HOPX	84525	4	q12	57514154	-6.20016	0.365109		0.329745
IGFBP7	3490	4	q12	57897237	-4.52478	0.580031	0.550614
LPHN3	23284	4	q13.1	62362839	-6.72402	0.354897	0.380549	0.37182
EPHA5	2044	4	q13.1	66185281	-6.70585	0.49706	0.512253	0.49399
TMPRSS11A	339967	4	q13.2	68776019	-3.61199	0.159996
TMPRSS11B	132724	4	q13.2	69092371	-8.05347	0.0402269	0.0562055	0.0316607
TMPRSS11E	28983	4	q13.2	69313167	-4.26954	0.142309		0.121684
SULT1B1	27284	4	q13.3	70592686	-3.99611	0.505196
RUFY3	22902	4	q13.3	71570654	-4.8655	0.587661	0.486763		-0.518566
IL8	3576	4	q13.3	74606223	5.6974	4.25369	4.08342
CXCL1	2919	4	q13.3	74735109	5.01001	2.80894
EPGN	255324	4	q13.3	75174187	-4.78487	0.207284		0.153385
EREG	2069	4	q13.3	75230860	-4.60809	0.321444		0.247043
PARM1	25849	4	q13.3	75858285	-7.44891	0.35187	0.302728	0.450003
NAAA	27163	4	q21.1	76831808	-5.35255	0.585644	0.612197	0.61895
CXCL9	4283	4	q21.1	76922623	3.72597	3.02181	3.33264
CXCL10	3627	4	q21.1	76942269	4.09912	5.35305	6.99341
CXCL11	6373	4	q21.1	76954835			4.58133
ANTXR2	118429	4	q21.21	80822771	-3.80713	0.513537	0.408433		-0.494462
MRPS18C	51023	4	q21.23	84377118	-6.63524	0.54402	0.512869
FAM175A	84142	4	q21.23	84382092	-6.63524	0.54402	0.512869		-0.471016
AGPAT9	84803	4	q21.23	84457067	-6.51472	0.40023	0.391306	0.431744
MAPK10	5602	4	q21.3	86936276	-9.76219	0.262984	0.255845	0.304354
HSD17B13	345275	4	q22.1	88224941	-3.80733	0.654054
HSD17B11	51170	4	q22.1	88257691			0.391029
SPARCL1	8404	4	q22.1	88394487	-7.41538	0.235524	0.190569	0.346584
SPP1	6696	4	q22.1	88896802	6.29723	5.52336	6.61206	4.55976
PKD2	5311	4	q22.1	88928799	-4.21012	0.567364
ABCG2	9429	4	q22.1	89011416	-9.26538	0.243944	0.214129	0.275034
PPM1K	152926	4	q22.1	89178761	-4.65217	0.5509
MMRN1	22915	4	q22.1	90816052	-7.3221	0.236854	0.214019	0.305679
FAM190A	401145	4	q22.1	91048684			0.569165
HPGDS	27306	4	q22.3	95219707	-4.64003	0.520873	0.446488		-0.522733
H2AFZ	3015	4	q23	100869244	5.73399	2.01715	1.98571	1.9723
DDIT4L	115265	4	q24	101107027	-6.90266	0.487668	0.444563	0.523461
EMCN	51705	4	q24	101316498	-9.83946	0.19804	0.175873	0.282385
SLC9B2	133308	4	q24	103946652			0.656505		-0.470286
BDH2	56898	4	q24	103998782	-5.13145	0.545612	0.512912
CENPE	1062	4	q24	104026963	6.59585	2.66141	2.494	2.78502
DKK2	27123	4	q25	107842959	-6.37341	0.51521	0.539722	0.536343
C4orf21	55345	4	q25	113460489	4.34519	1.81597		1.87841
ANK2	287	4	q26-q25	113739239	-9.03536	0.257423	0.229399	0.34155
NDST3	9348	4	q26	118955500	-4.91905	0.661361
SYNPO2	171024	4	q26	119809996	-7.08775	0.212441	0.198124	0.261331
C4orf3	401152	4	q26	120217574	-5.91941	0.547852	0.582306	0.499905
PDE5A	8654	4	q26	120415550	-8.00445	0.214307	0.203586	0.273312
MAD2L1	4085	4	q27	120980577	6.17886	2.38699	2.92067	2.23136
PRDM5	11107	4	q27	121615929	-4.96462	0.502237	0.498944	0.522172
NDNF	79625	4	q27	121956782	-5.95947	0.355787	0.367116
CCNA2	890	4	q27	122737599	6.27809	2.30317	2.33818	2.25141
FGF2	2247	4	q28.1-q27	123747863	-5.54906	0.558272	0.526154	0.621488
NUDT6	11162	4	q28.1	123813799	-5.54906	0.558272	0.526154	0.621488
SPRY1	10252	4	q28.1	124317950	-6.09203	0.442567	0.487336	0.490427
FAT4	79633	4	q28.1	126237567	-6.66477	0.329458	0.269317	0.46123
PLK4	10733	4	q28.2	128802016	6.92858	2.92554	3.21527	2.8669
PCDH18	54510	4	q28.3	138440072	-6.56202	0.328706	0.309419	0.401058
MGARP	84709	4	q31.1	140187317	-6.33273	0.606414	0.652905	0.603102
SETD7	80854	4	q31.1	140427192	-3.99474	0.623014
MAML3	55534	4	q31.1	140637545	-4.73506	0.587639	0.504529		-0.593874
RNF150	57484	4	q31.21	141786725	-8.35692	0.363752	0.41507	0.352937
ZNF330	27309	4	q31.21	142142049	-3.69409	0.640318
GAB1	2549	4	q31.21	144257983	-6.39098	0.519735	0.528804	0.551603
EDNRA	1909	4	q31.22	148402069	-6.15009	0.305143	0.304158	0.360046
ARHGAP10	79658	4	q31.23	148653453	-7.06515	0.483921	0.449955	0.563371
NR3C2	4306	4	q31.23	148999915	-4.41618	0.445497	0.363212		-0.389414
DCLK2	166614	4	q31.3-q31.23	150999426			0.635681
MND1	84057	4	q31.3	154265801	4.97657	2.05379	2.35001	1.90027
GUCY1A3	2982	4	q32.1	156587862	-3.60176	0.555806
CTSO	1519	4	q32.1	156845270	-4.45648	0.50238	0.436955
GLRB	2743	4	q32.1	157997277	-3.65251	0.615436
GRIA2	2891	4	q32.1	158141736	-4.83394	0.359828
FAM198B	51313	4	q32.1	159045732	-4.82448	0.427082	0.41896
RXFP1	59350	4	q32.1	159442866	-4.16349	0.634308
ETFDH	2110	4	q32.1	159593277	-3.53329	0.660645
NPY1R	4886	4	q32.2	164245117	-6.30798	0.371294	0.365774
PALLD	23022	4	q32.3	169418217	-5.31707	0.522908	0.508397	0.471338
AADAT	51166	4	q33	170981373	-4.19109	0.583977		0.562165
HMGB2	3148	4	q34.1	174252527	4.61519	1.81901		1.95742
HAND2	9464	4	q34.1	174447652	-5.74606	0.625429	0.587093
NBLA00301	79804	4	q34.1	174451609	-9.56063	0.305882	0.277165	0.363156
HPGD	3248	4	q34.1	175411328	-6.46448	0.163756	0.129023	0.190469
GPM6A	2823	4	q34.2	176554088	-6.00154	0.570668	0.550288
WDR17	116966	4	q34.2	176986985	-6.14137	0.561899	0.554183
NEIL3	55247	4	q34.3	178230991	6.52432	2.7093	3.11391	2.53988
MLF1IP	79682	4	q35.1	185615219	4.56935	2.37122		2.55133
CYP4V2	285440	4	q35.2	187112674	-4.23289	0.607387
KLKB1	3818	4	q35.2	187148672	-4.63611	0.650495
FAT1	2195	4	q35.2	187508937	4.53815	1.77398		1.687
SDHA	6389	5	p15.33	218356	4.61881	1.53277	1.58799
CEP72	55722	5	p15.33	612405	4.97033	1.58416	1.68359
TRIP13	9319	5	p15.33	892969	7.31917	2.50359	2.84699	1.99068
CLPTM1L	81037	5	p15.33	1317999	4.99922	1.66755	1.84692	1.5091
ADCY2	108	5	p15.31	7396343	-4.7527	0.53008		0.497884
SEMA5A	9037	5	p15.31	9035138	-4.48272	0.457304	0.420604
FBXL7	23194	5	p15.1	15500305	-5.85458	0.574066	0.55298	0.599093
MYO10	4651	5	p15.1	16662016	5.99495	1.91365	1.83354	1.68174
CDH6	1004	5	p13.3	31193762				0.562023
PRLR	5618	5	p13.2	35048861	-7.27623	0.264384	0.303294	0.237956
SPEF2	79925	5	p13.2	35617989	-4.88918	0.538882
SKP2	6502	5	p13.2	36152145	4.60609	1.7245	1.9492
NUP155	9631	5	p13.2	37291941	4.75503	1.80827
LIFR	3977	5	p13.1	38475065	-7.37679	0.182875	0.151326	0.253504
OSMR	9180	5	p13.1	38845960	3.61167	1.63099
DAB2	1601	5	p13.1	39371776	-4.96856	0.460911	0.405049
C7	730	5	p13.1	40909599	-4.85372	0.250171	0.197265		-0.54186
GHR	2690	5	p13.1-p12	42423877	-5.44539	0.491262	0.496576	0.477767
SEPP1	6414	5	p12	42799982	-5.57293	0.374146	0.331237	0.497268
LOC648987	648987	5	p12	43014831	3.83164	1.50964		1.58714
C5orf34	375444	5	p12	43486803	4.29626	2.05933	2.22704	1.903
FGF10	2255	5	p12	44305097	-11.8071	0.250126	0.242076	0.271564
ITGA2	3673	5	q11.2	52285156	3.74812	2.35654
ARL15	54622	5	q11.2	53180614	-7.19237	0.527347	0.491095	0.606995
ESM1	11082	5	q11.2	54273695	4.88123	2.34089	2.76723
PPAP2A	8611	5	q11.2	54720682	-6.85517	0.464592	0.439354	0.519406
IL6ST	3572	5	q11.2	55230923	-4.60278	0.574385
DEPDC1B	55789	5	q12.1	59892739	7.60863	2.60809	2.68718	2.54688
RNF180	285671	5	q12.3	63461671	-7.68269	0.320611	0.297705	0.361138
RGS7BP	401190	5	q12.3	63802452	-6.29815	0.327615	0.344175	0.343711
CENPK	64105	5	q12.3	64813593	7.84947	3.79667	3.69973	4.16805
PIK3R1	5295	5	q13.1	67511584	-5.2009	0.422417	0.385135		-0.503847
CCNB1	891	5	q13.2	68462837	7.83336	3.33442	3.82281	2.95475
CENPH	64946	5	q13.2	68485375	4.55177	1.84771	1.85906	1.82146
MAP1B	4131	5	q13.2	71403118	-3.69117	0.48679
TMEM171	134285	5	q13.2	72416388	5.26646	2.29708	2.65773	2.42863
FOXD1	2297	5	q13.2	72742083	4.88226	1.83525	2.16386	1.58059
NSA2	10412	5	q13.3	74063103	-4.54864	0.610811
GCNT4	51301	5	q13.3	74323289	-4.12027	0.526571		0.486161
ANKRD31	256006	5	q13.3	74364122	-6.41555	0.381914	0.403353	0.381407
PDE8B	8622	5	q13.3	76506706	-3.81068	0.424959
DHFR	1719	5	q14.1	79922045	6.37049	2.26282	2.40107	2.32566
CKMT2	1160	5	q14.1	80529139	-7.31616	0.598991	0.571552	0.631403
SSBP2	23635	5	q14.1	80713179	-5.12253	0.442641	0.410813	0.500783
RPS23	6228	5	q14.2	81569139	-5.46841	0.626441	0.617724
XRCC4	7518	5	q14.2	82373317	3.73514	1.66516
HAPLN1	1404	5	q14.3	82934017	6.37819	2.23634	2.43517	1.82332
MEF2C	4208	5	q14.3	88014058	-4.67128	0.49716	0.461675		-0.414674
NR2F1	7025	5	q15	92919043	-7.9497	0.432823	0.401531	0.519054
KIAA0825	285600	5	q15	93486556	-4.1602	0.593864
ANKRD32	84250	5	q15	93954391	4.08314	1.64529		1.81999
PAM	5066	5	q21.1	102201527	-4.85821	0.40759
EPB41L4A-AS1	114915	5	q22.1	111496223	-6.68177	0.471431	0.415565	0.51175
CDO1	1036	5	q22.3	115140430	-5.6493	0.621662	0.599387	0.646894
HMGN2P27	100874471	5	q23.1	115553723			1.5137		0.412806
PRR16	51334	5	q23.1	119800019	-4.13414	0.572841
SNCAIP	9627	5	q23.2	121647820	-5.95413	0.415013	0.345859	0.515455
ZNF608	57507	5	q23.2	123972610	-5.42077	0.464468	0.511426
GRAMD3	65983	5	q23.2	125695788	-4.19115	0.550913
LMNB1	4001	5	q23.2	126112315	8.04619	2.95212	2.88704	3.20864
SLC27A6	28965	5	q23.3	128301210	-8.07123	0.3725	0.357022	0.387397
ISOC1	51015	5	q23.3	128430442	-4.13032	0.637667	0.579135
ADAMTS19	171019	5	q23.3	128796103	-6.95013	0.354062	0.338378	0.396194
IRF1	3659	5	q31.1	131817301	6.60949	2.67749	2.463	2.60847
CAMLG	819	5	q31.1	134074170			0.622804
CXCL14	9547	5	q31.1	134906369	-4.83227	0.292962		0.355975
TGFBI	7045	5	q31.1	135364584	3.96088	2.00299
KLHL3	26249	5	q31.2	136953189	-7.39211	0.468751	0.475225	0.513503
NME5	8382	5	q31.2	137450861	-3.94113	0.561853
KIF20A	10112	5	q31.2	137514417	8.64992	3.64336	4.18091	3.12682
CDC25C	995	5	q31.2	137620959	7.44292	2.47856	2.66473	2.38855
EGR1	1958	5	q31.2	137801181	-5.58207	0.376717	0.375968	0.309007
IGIP	492311	5	q31.3	139505521	-4.66558	0.580171	0.483309		-0.661721
PCDHB2	56133	5	q31.3	140474237	-4.01048	0.631543	0.554726		-0.526727
PCDHB4	56131	5	q31.3	140501581	-6.04784	0.367775	0.316181	0.434806
PCDHB5	26167	5	q31.3	140514800	-6.47133	0.382209	0.341094	0.387828
PCDHB6	56130	5	q31.3	140529839			0.649777
PCDHB16	57717	5	q31.3	140560980			0.475326
PCDHB13	56123	5	q31.3	140593509	-3.85822	0.629474	0.585272
PCDHB15	56121	5	q31.3	140625147	-6.25951	0.427708	0.371901
PCDHGA11	56105	5	q31.3	140800537	-5.73867	0.658251	0.640169
SPRY4	81848	5	q31.3	141689992			1.73002
PRELID2	153768	5	q32	145138582			1.55827
SPINK5	11005	5	q32	147443535	-5.71532	0.0917726		0.0802088
SPINK7	84651	5	q32	147691990	-8.78882	0.0366688	0.0390135	0.0264756
ABLIM3	22885	5	q32	148521054	-4.77824	0.540101	0.530989	0.510999
MIR145	406937	5	q32	148810209	-5.89453	0.294492	0.247236		-0.502671
PDGFRB	5159	5	q32	149493402	-5.13727	0.427188	0.394768
GPX3	2878	5	q33.1	150399999	-7.39446	0.287798	0.303049	0.315651
C5orf4	10826	5	q33.2	154198052	-7.40729	0.426925	0.451045	0.458201
KIF4B	285643	5	q33.2	154393260	9.17704	2.44297	2.46004	2.1697
SGCD	6444	5	q33.3	155753767	-4.67269	0.489516	0.458257
SOX30	11063	5	q33.3	157052687	4.38376	1.69835	1.67698	1.65266
EBF1	1879	5	q33.3	158122923	-6.61663	0.370369	0.342468	0.443834
PTTG1	9232	5	q33.3	159848865	7.01097	3.40762	3.67367	3.07373
HMMR	3161	5	q34	162887517	6.23509	2.64912	2.33293	2.66327
SLIT3	6586	5	q35.1-q34	168093071	-8.40167	0.404749	0.393063	0.46
DUSP1	1843	5	q35.1	172195093	-9.47415	0.218377	0.220956	0.176389
CREBRF	153222	5	q35.1	172483355	-4.40718	0.625303	0.535647
SFXN1	94081	5	q35.2	174905514			1.5075
THOC3	84321	5	q35.2	175386534	4.42473	1.62653	1.6946
LOC728554	728554	5	q35.3	177302262	4.42473	1.62653	1.6946
SERPINB1	1992	6	p25.2	2832566	-3.5729	0.514243
ECI2	10455	6	p25.2	4115927	-3.62076	0.611063
NRN1	51299	6	p25.1	5998232	-4.00119	0.455247
F13A1	2162	6	p25.1	6144311	-3.58782	0.460228
RBM24	221662	6	p22.3	17281809	-11.0666	0.338784	0.366745	0.367854
CAP2	10486	6	p22.3	17393736	-4.16267	0.561597		0.459264
DEK	7913	6	p22.3	18224400	5.76544	1.80157	1.7266	1.6001
ID4	3400	6	p22.3	19837601	-5.54637	0.464086	0.455648	0.512249
E2F3	1871	6	p22.3	20402137	5.81352	1.79394	2.01436	1.56345
GMNN	51053	6	p22.3	24775159	6.30634	2.43258	3.08779	2.01349
HIST1H3A	8350	6	p22.2	26020718	5.78849	2.53142	2.84488	2.73787
HIST1H4A	8359	6	p22.2	26021907	5.14395	1.9465	2.26083	2.04311
HIST1H4B	8366	6	p22.2	26027124	4.99567	1.91788	2.13747	2.04311
HIST1H3B	8358	6	p22.2	26031817	5.78849	2.53142	2.84488	2.73787
HIST1H2AB	8335	6	p22.2	26033320	5.21757	2.20414	2.53724	2.80394
HIST1H3C	8352	6	p22.2	26045639	5.78849	2.53142	2.84488	2.73787
HIST1H1C	3006	6	p22.2	26055968	5.89834	1.91725	2.15909	1.65277
HIST1H4C	8364	6	p22.2	26104176	5.277	2.01882	2.26083	2.04311
HIST1H1T	3010	6	p22.2	26107640			1.57877		0.514333
HIST1H2BC	8347	6	p22.2	26123695	5.71053	2.196	2.51288	2.39192
HIST1H2BE	8344	6	p22.2	26184024	5.71053	2.196	2.51288	2.39192
HIST1H4D	8360	6	p22.2	26188938	5.277	2.01882	2.26083	2.04311
HIST1H3D	8351	6	p22.2	26197012	5.78849	2.53142	2.84488	2.73787
HIST1H2AD	3013	6	p22.2	26199012	4.64591	1.9145	2.18155
HIST1H2BF	8343	6	p22.2	26199787	5.71053	2.196	2.51288	2.39192
HIST1H4E	8367	6	p22.2	26204873	5.277	2.01882	2.26083	2.04311
HIST1H2BG	8339	6	p22.2	26216428	5.71053	2.196	2.51288	2.39192
HIST1H2AE	3012	6	p22.2	26217148	5.21757	2.20414	2.53724	2.80394
HIST1H3E	8353	6	p22.2	26225383	5.78849	2.53142	2.84488	2.73787
HIST1H1D	3007	6	p22.2	26234440	4.50366	1.65971	1.79154
HIST1H4F	8361	6	p22.2	26240654	5.277	2.01882	2.26083	2.04311
HIST1H3F	8968	6	p22.2	26250370	5.78849	2.53142	2.84488	2.73787
HIST1H2BH	8345	6	p22.2	26251879	6.97042	2.66216	2.70657	2.4083
HIST1H3G	8355	6	p22.2	26271146	5.78849	2.53142	2.84488	2.73787
HIST1H2BI	8346	6	p22.2	26273204	5.19133	1.99076	2.19832	2.39192
HIST1H4H	8365	6	p22.2	26285354	5.277	2.01882	2.26083	2.04311
BTN3A2	11118	6	p22.2	26365398				1.76906
HIST1H2BJ	8970	6	p22.1	27100095	7.06634	2.2197	2.44418	2.00124
HIST1H2AG	8969	6	p22.1	27100817	4.97925	1.80287	1.85935	1.77824
HIST1H4I	8294	6	p22.1	27107088	5.277	2.01882	2.26083	2.04311
HIST1H2AH	85235	6	p22.1	27114908	4.82473	1.78318	1.89814	1.77824
HIST1H2BL	8340	6	p22.1	27775257	5.00203	1.6243	1.66625	1.53664
HIST1H2AI	8329	6	p22.1	27775977	5.4131	1.96633	2.0337	1.94522
HIST1H3H	8357	6	p22.1	27777842	5.89139	2.52312	2.80887	2.61274
HIST1H2AJ	8331	6	p22.1	27782080	5.10118	1.85711	2.0616	1.62112
HIST1H4J	8363	6	p22.1	27791903	5.27876	1.99411	2.23471	2.04311
HIST1H4K	8362	6	p22.1	27798952	5.27876	1.99411	2.23471	2.04311
HIST1H2AK	8330	6	p22.1	27805658	5.06839	1.80742	1.85207	1.79939
HIST1H2AL	8332	6	p22.1	27833107	4.97925	1.80287	1.85935	1.77824
HIST1H1B	3009	6	p22.1	27834570	5.80255	2.80979	2.73847	2.77399
HIST1H3I	8354	6	p22.1	27839623	5.78849	2.53142	2.84488	2.73787
HIST1H4L	8368	6	p22.1	27840926	5.277	2.01882	2.26083	2.04311
HIST1H3J	8356	6	p22.1	27858093	5.78849	2.53142	2.84488	2.73787
HIST1H2AM	8336	6	p22.1	27860477	4.95036	1.78413	1.88987	1.77824
HIST1H2BO	8348	6	p22.1	27861203	7.10384	1.92577	2.065	1.79357
OR2B6	26212	6	p22.1	27925019			2.28673
ZNF165	7718	6	p22.1	28048482	5.13208	1.63625	1.72005	1.55459
MAS1L	116511	6	p22.1	29454543	-4.7878	0.653276
UBD	10537	6	p22.1	29523389	4.08908	2.75001		3.115
GABBR1	2550	6	p22.1	29570005	-5.31607	0.559986	0.554137	0.587465
HLA-F	3134	6	p22.1	29691117	4.3439	1.77314		1.92809
HLA-G	3135	6	p22.1	29794756				1.53206
HLA-K	3138	6	p22.1	29894436	4.69876	1.52827		1.59348
HLA-A	3105	6	p22.1	29910247	4.70034	1.52325		1.59663
HLA-J	3137	6	p22.1	29973748				1.51466
NRM	11270	6	p21.33	30655824	5.04504	1.74956	1.83985	1.64884
TUBB	203068	6	p21.33	30688157			1.56681
SFTA2	389376	6	p21.33	30899127	-3.71086	0.576141
MUC21	394263	6	p21.33	30951485	-5.61936	0.107356	0.115443	0.0912257
TCF19	6941	6	p21.33	31126303	8.2048	2.78499	2.97517	2.25775
HLA-C	3107	6	p21.33	31236526	4.69876	1.52827		1.57138
HLA-B	3106	6	p21.33	31321649	4.54297	1.51752		1.56957
HCP5	10866	6	p21.33	31430957	4.39489	2.19138		2.11956
MICB	4277	6	p21.33	31465855	6.18618	1.84359	2.05328	1.67567
DDAH2	23564	6	p21.33	31694817	-4.20437	0.664079
TNXA	7146	6	p21.33	31976197	-8.10797	0.293374	0.277899	0.368741
TNXB	7148	6	p21.33	32008932	-8.92768	0.288565	0.275371	0.359884
PPT2	9374	6	p21.32	32121229	-5.8764	0.661217		0.663257
PPT2-EGFL8	100532746	6	p21.32	32121776	-5.85048	0.662458		0.665621
EGFL8	80864	6	p21.32	32132382	-5.8764	0.661217		0.663257
TAP2	6891	6	p21.32	32789610	4.53102	1.8161	1.83471	1.86813
PSMB8	5696	6	p21.32	32808494	3.61066	1.70401	1.82415
TAP1	6890	6	p21.32	32812986	5.26019	2.46602	2.60006	2.48033
PSMB9	5698	6	p21.32	32821938	4.93849	2.36257	2.78531	2.22958
TAPBP	6892	6	p21.32	33267471	3.7941	1.54855
KIFC1	3833	6	p21.32	33359313	9.27449	2.85626	3.15305	2.49135
BAK1	578	6	p21.31	33540323	5.70902	2.3963	2.67674	2.0053
ITPR3	3710	6	p21.31	33589156	5.94398	1.99855	2.35592	1.68294
MNF1	84300	6	p21.31	33664538			1.59566		0.448787
C6orf106	64771	6	p21.31	34555065			1.50492
UHRF1BP1	54887	6	p21.31	34759794	4.34055	1.5065	1.64132
TCP11	6954	6	p21.31	35085848	4.69802	1.81201	1.95079	1.75911
FANCE	2178	6	p21.31	35420138	4.51376	1.54959	1.72577		0.500172
RPL10A	4736	6	p21.31	35436178	-5.28379	0.627624		0.634582
PI16	221476	6	p21.2	36916039	-6.05228	0.359898	0.369085
DAAM2	23500	6	p21.2	39760159	-5.33087	0.551875	0.520227
TREM1	54210	6	p21.1	41242999	3.92364	2.13311	2.40588
MEA1	4201	6	p21.1	42979965			1.50138		0.66914
XPO5	57510	6	p21.1	43490068			1.50042
VEGFA	7422	6	p21.1	43737946	5.63172	2.51411	2.55744	1.92735
C6orf223	221416	6	p21.1	43968337	3.9569	1.63521
TMEM63B	55362	6	p21.1	44095376	4.69543	1.67461	1.72229
CLIC5	53405	6	p21.1	45866188	-3.95317	0.542729
RCAN2	10231	6	p21.1-p12.3	46188467	-4.82142	0.578032
SLC25A27	9481	6	p12.3	46620652	-5.81193	0.47499	0.481312
PLA2G7	7941	6	p12.3	46672053	5.42498	2.94821	3.01661	3.53615
TNFRSF21	27242	6	p12.3	47199268	3.92998	1.7549	1.88355
PTCHD4	442213	6	p12.3	47845764	-3.90523	0.618795		0.562686
CENPQ	55166	6	p12.3	49431096	4.68429	1.64202	1.66025	1.59687
CRISP2	7180	6	p12.3	49660071	-5.30397	0.567597
CRISP3	10321	6	p12.3	49695089	-9.10187	0.0380637	0.0384608	0.0383852
MCM3	4172	6	p12.2	52128812	9.19828	2.43292	2.66104	2.24355
GSTA4	2941	6	p12.2	52842746	-7.43424	0.375025	0.324387	0.409427
COL21A1	81578	6	p12.1	55921388	-7.41815	0.355472	0.37369	0.37068
DST	667	6	p12.1	56322785	-3.64832	0.556015
BAI3	577	6	q13-q12	69345632	-5.89287	0.586214	0.584969		-0.382961
MB21D1	115004	6	q13	74134856	7.82619	2.2027	2.428	2.21814
IRAK1BP1	134728	6	q14.1	79577189	-4.63489	0.624473	0.601054
SH3BGRL2	83699	6	q14.1	80341000	-7.187	0.203453	0.196599	0.288852
TTK	7272	6	q14.1	80714322	7.77069	3.6268	4.07159	3.59377
ME1	4199	6	q14.2	83920108				0.282794
NT5E	4907	6	q14.3	86159302	-4.15987	0.362029
RRAGD	58528	6	q15	90074335	-3.65691	0.492982
EPHA7	2045	6	q16.1	93949738	-6.58334	0.334175	0.364886	0.339492
FHL5	9457	6	q16.1	97010424	-6.05504	0.468681	0.448377
GPR63	81491	6	q16.1	97241998	-5.61438	0.610665	0.582604	0.616209
MMS22L	253714	6	q16.1	97590037	6.75197	2.26595	2.42785	2.13511
PNISR	25957	6	q16.2	99847840	-3.74133	0.645263
GRIK2	2898	6	q16.3	101846861	-5.86973	0.562667	0.545186
SOBP	55084	6	q21	107811317	-4.54751	0.661893		0.629237
SESN1	27244	6	q21	109307640	-4.46606	0.613646	0.546024		-0.430147
METTL24	728464	6	q21	110567149	-6.74599	0.397948	0.372059	0.486989
REV3L	5980	6	q21	111620234	-5.34114	0.452032
KPNA5	3841	6	q22.1	117002367	-4.44315	0.529788	0.503875
CEP85L	387119	6	q22.31	118781935	-3.96492	0.594303	0.498234
PLN	5350	6	q22.31	118869442	-4.10936	0.406721
MAN1A1	4121	6	q22.31	119498366			0.480312		-0.62498
GJA1	2697	6	q22.31	121756745	-4.96981	0.341528	0.302512	0.335144
SERINC1	57515	6	q22.31	122764493	-3.7383	0.627985
SMPDL3A	10924	6	q22.31	123109971	-4.94518	0.455295	0.341637		-0.435588
CENPW	387103	6	q22.32	126661253	5.02664	2.52498	2.37669	2.65469
RSPO3	84870	6	q22.33	127440048	-5.04207	0.51726	0.469698
RNF146	81847	6	q22.33	127587827	-4.66227	0.62038
KIAA0408	9729	6	q22.33	127759551	-6.41121	0.662472	0.653521
SOGA3	387104	6	q22.33	127759551	-6.41121	0.662472	0.653521
LAMA2	3908	6	q22.33	129204286	-7.47163	0.253904	0.236913	0.378558
L3MBTL3	84456	6	q23.1	130339728	-4.21984	0.554452	0.520944
ENPP3	5169	6	q23.2	131958442	-3.64315	0.332944
ENPP1	5167	6	q23.2	132129156	-6.49065	0.313202	0.2868	0.367028
CTGF	1490	6	q23.2	132269316	-4.67718	0.38805	0.318114
MOXD1	26002	6	q23.2	132617194	-4.83749	0.409097	0.359567
VNN2	8875	6	q23.2	133065009				2.69116
RPS12	6206	6	q23.2	133135708			0.665473
PDE7B	27115	6	q23.3	136172834	-5.32149	0.494068	0.518525	0.561446
FAM54A	113115	6	q23.3	136552168	6.04058	2.18725	2.53554	2.1454
CITED2	10370	6	q24.1	139693392	-6.40154	0.481599	0.473352	0.463657
PLAGL1	5325	6	q24.2	144261437	-4.89537	0.496156		0.51164
STXBP5	134957	6	q24.3	147525494	-4.13184	0.600639	0.512247
SAMD5	389432	6	q24.3	147829828	-5.19194	0.557001		0.574927
SASH1	23328	6	q24.3	148663729	-7.85622	0.441366	0.455744	0.496639
UST	10090	6	q25.1	149068271			0.510499
RAET1E	135250	6	q25.1	150204511	-3.57108	0.423738
ULBP3	79465	6	q25.1	150385743			1.71177		0.401085
MTHFD1L	25902	6	q25.1	151186815	4.31483	1.54981	1.52929	1.55552
ESR1	2099	6	q25.1	152011631	-9.4329	0.177154	0.172394	0.191952
SYNE1	23345	6	q25.2-q25.1	152442819	-6.59333	0.411734	0.356222	0.511134
MYCT1	80177	6	q25.2	153019030	-7.41818	0.409797	0.414015	0.48404
FBXO5	26271	6	q25.2	153291658	7.56432	2.23574	2.22514	2.29732
SNX9	51429	6	q25.3	158244294	-5.25146	0.590929	0.563427	0.640274
SYNJ2	8871	6	q25.3	158402888				1.5331
PARK2	5071	6	q26	161768590	-5.48548	0.635912	0.616565
SMOC2	64094	6	q27	168841831	-4.32285	0.45725
FAM20C	56975	7	p22.3	192969	3.86078	1.71183
TTYH3	80727	7	p22.3	2671603	6.04418	1.81571	1.87236	1.59901
SNORD13P2	6077	7	p22.1	4729060				1.59613
THSD7A	221981	7	p21.3	11410062	-7.03676	0.387556	0.362339	0.541025
MEOX2	4223	7	p21.2	15650837			0.653155
SOSTDC1	25928	7	p21.1	16501106	-5.03894	0.364071		0.343818
CDCA7L	55536	7	p15.3	21940517	4.24812	1.89933		1.95658
GPNMB	10457	7	p15.3	23286316				0.535862
NFE2L3	9603	7	p15.2	26191847	4.36127	1.86321	2.05226	1.84755
SNX10	29887	7	p15.2	26331515	4.1457	1.98936	1.86832
HOXA11	3207	7	p15.2	27220776	-5.27343	0.510954	0.484313	0.516478
JAZF1	221895	7	p15.2-p15.1	27870192	-8.36459	0.312765	0.311639	0.316356
CHN2	1124	7	p14.3	29234121	-4.91849	0.521423
C7orf41	222166	7	p14.3	30174552	-5.31684	0.503276	0.487059
AQP1	358	7	p14.3	30951415	-7.32555	0.323261	0.275135	0.445292
ADCYAP1R1	117	7	p14.3	31092076				0.439344
BBS9	27241	7	p14.3	33169152	-4.19594	0.650378
ANLN	54443	7	p14.2	36429432	8.42083	4.99529	5.60846	4.25598
ELMO1	9844	7	p14.2-p14.1	36892511	-3.65541	0.609671	0.539063		-0.453631
SFRP4	6424	7	p14.1	37945534	-6.87483	0.101687	0.0602396	0.201284
EPDR1	54749	7	p14.1	37960163	-6.37917	0.530276	0.489196	0.567377
INHBA	3624	7	p14.1	41728601	3.80382	2.05816
STK17A	9263	7	p13	43622692	3.6187	1.72887
RASA4CP	401331	7	p13	44068486	-5.11014	0.638208	0.616746
AEBP1	165	7	p13	44143960			0.522554
H2AFV	94239	7	p13	44866488			1.51962
FIGNL1	63979	7	p12.1	50511831	5.62891	1.95153	1.82655	1.9142
ZNF273	10793	7	q11.21	64363620	-5.02178	0.548156	0.531499	0.557233
ZNF117	51351	7	q11.21	64434830			0.469289
ERV3-1	2086	7	q11.21	64450733			0.502359
TPST1	8460	7	q11.21	65670259	-4.66164	0.574068	0.479752
GTF2IRD2P1	401375	7	q11.23	72656902	-4.30067	0.598014
RFC2	5982	7	q11.23	73645832	7.73489	2.11389	2.23892	1.93901
GTF2IRD2	84163	7	q11.23	74210484	-4.30067	0.598014
PMS2P5	5383	7	q11.23	74306894				1.50643
GTF2IRD2B	389524	7	q11.23	74508347	-4.30067	0.598014
LOC441259	441259	7	q11.23	74700807				1.52375
PMS2L2	5380	7	q11.23	74973237				1.51616
LOC541473	541473	7	q11.23	75021229	5.2023	1.87271	1.94541	1.86256
MAGI2	9863	7	q21.11	77646374	-7.17856	0.572858	0.542484	0.591581
CD36	948	7	q21.11	80231504				0.363777
HGF	3082	7	q21.11	81331444	-4.3906	0.549748	0.455694
SEMA3E	9723	7	q21.11	82993222	-4.371	0.460708
SEMA3D	223117	7	q21.11	84624869				0.419868
ABCB1	5243	7	q21.12	87133179	-6.20341	0.445111	0.374383
RUNDC3B	154661	7	q21.12	87257729	-6.38342	0.571937	0.570398	0.582481
ADAM22	53616	7	q21.12	87563566	-5.29627	0.488538	0.460625
GNG11	2791	7	q21.3	93551016	-7.0283	0.38489	0.353309	0.472246
SGCE	8910	7	q21.3	94214536	-5.6452	0.321197	0.361316	0.347315
PDK4	5166	7	q21.3	95212809	-5.09595	0.273679	0.268272
BAIAP2L1	55971	7	q22.1-q21.3	97920962	5.75407	2.20877	2.29405
ARPC1B	10095	7	q22.1	98972298	5.40605	1.76855	1.7898	1.76251
MCM7	4176	7	q22.1	99690404	9.10098	2.49109	2.74861	2.38245
STAG3	10734	7	q22.1	99775538	4.0425	2.09026	2.0489
PCOLCE	5118	7	q22.1	100199882	-4.36526	0.46421	0.396031		-0.439523
PLOD3	8985	7	q22.1	100849258	4.0107	1.57209	1.73185
RASA4B	100271927	7	q22.1	102123586	-4.86522	0.647961	0.616746
RASA4	10156	7	q22.1	102220093	-4.86522	0.647961	0.566911
UPK3BL	100134938	7	q22.1	102277472	-5.11014	0.638208	0.616746
LRRC17	10234	7	q22.1	102553344	-4.65668	0.380709		0.35554
RELN	5649	7	q22.1	103112231	-5.36746	0.539842		0.554975
ATXN7L1	222255	7	q22.3	105245221	-3.88292	0.665658	0.630589		-0.427496
PRKAR2B	5577	7	q22.3	106685178	-3.60791	0.594211
HBP1	26959	7	q22.3	106809406	-3.97465	0.616866
COG5	10466	7	q22.3	106842189			0.584953		-0.456789
GPR22	2845	7	q22.3	107110502	-8.12746	0.506684	0.489559	0.561042
BCAP29	55973	7	q22.3	107220422			0.605908
LRRN3	54674	7	q31.1	110731062	-3.92649	0.664764
FOXP2	93986	7	q31.1	113726365	-3.67339	0.486934
CAV1	857	7	q31.2	116164839	-3.84599	0.514131		0.472235
MET	4233	7	q31.2	116312459	4.50918	2.07718	2.21955
CTTNBP2	83992	7	q31.31-q31.2	117350705	-7.11556	0.389063	0.435438	0.431664
CPED1	79974	7	q31.31	120628751	-8.34916	0.269199	0.258845	0.322398
WNT16	51384	7	q31.31	120965421	-4.26463	0.572691
AASS	10157	7	q31.32	121713598	-5.73248	0.405211	0.350294		-0.422681
FAM40B	57464	7	q32.1	129074274	6.99564	2.48089	2.49751	2.39365
MEST	4232	7	q32.2	130126016	7.12824	3.10092	3.93947	2.75659
AKR1B1	231	7	q33	134127107			1.89161
LOC653739	653739	7	q33	134778131	4.64841	1.52931
C7orf49	78996	7	q33	134850532	4.64841	1.52931
NUP205	23165	7	q33	135242662	4.16217	1.53711	1.60416
FAM180A	389558	7	q33	135414346	-4.87861	0.617506	0.601138
PTN	5764	7	q33	136912088	-3.9263	0.361343
CREB3L2	64764	7	q33	137559725	-5.34881	0.572747	0.597351	0.601224
PARP12	64761	7	q34	139723549	5.74474	1.75068	1.78671	1.68057
DENND2A	27147	7	q34	140218220	-5.10618	0.563343	0.571027
PRSS3P2	154754	7	q34	142478757	-4.87309	0.334997	0.295551
EPHB6	2051	7	q34	142552792	-5.07036	0.605951	0.623359	0.632507
CASP2	835	7	q34	142985308	5.68835	1.68834	1.82367	1.55365
EZH2	2146	7	q36.1	148504464	6.83232	2.70417	2.41736	2.82547
PDIA4	9601	7	q36.1	148700154	4.28234	1.57343	1.77359		0.401495
RARRES2	5919	7	q36.1	150035407			0.475048
GIMAP8	155038	7	q36.1	150147962	-3.62561	0.654464	0.609368		-0.404614
GIMAP7	168537	7	q36.1	150211945			0.499045		-0.492269
GIMAP6	474344	7	q36.1	150322463	-3.88048	0.644959	0.589435		-0.429467
SMARCD3	6604	7	q36.1	150936059	-6.81217	0.612097	0.618383	0.647553
NUB1	51667	7	q36.1	151038847	-5.56937	0.640788	0.573684	0.652879
GALNT11	63917	7	q36.1	151722778			0.5961
XRCC2	7516	7	q36.1	152343583	6.94712	2.87414	3.50424	2.71652
DPP6	1804	7	q36.2	153584419	-4.30523	0.661978
LOC100506380	100506380	7	q36.3	156264795	3.88935	1.67259
C7orf13	129790	7	q36.3	156431060	3.88935	1.67259
NCAPG2	54892	7	q36.3	158424003	8.52249	2.90809	2.8347	2.81455
VIPR2	7434	7	q36.3	158820866	-6.18966	0.416845	0.420161	0.470294
ANGPT2	285	8	p23.1	6357172	3.70819	1.75387	1.93986
DEFB1	1672	8	p23.1	6728097	-3.95745	0.517574
LOC349196	349196	8	p23.1	7118141	-4.93179	0.563204	0.540421	0.552217
SGK223	157285	8	p23.1	8175258			1.51319
MFHAS1	9258	8	p23.1	8641999			1.6843
LONRF1	91694	8	p23.1	12579406	-5.00464	0.545528
DLC1	10395	8	p22	12940872	-6.30698	0.510708	0.494382	0.573302
EFHA2	286097	8	p22	16884747	-7.72076	0.319763	0.296923	0.385427
PDGFRL	5157	8	p22	17433942	-3.74938	0.504514	0.470034
ASAH1	427	8	p22	17913925	-4.65235	0.653522
CSGALNACT1	55790	8	p21.3	19261672	-3.63145	0.57308	0.516129
GFRA2	2675	8	p21.3	21549530	-4.53291	0.617397
REEP4	80346	8	p21.3	21995533	4.28736	1.79416	2.04994
TNFRSF10B	8795	8	p21.3	22877646	5.8805	1.95833	2.17878	1.61466
TNFRSF10D	8793	8	p21.3	22993101	4.56281	1.54034	1.8358
TNFRSF10A	8797	8	p21.3	23048970			1.69687
LOXL2	4017	8	p21.3	23154410	3.79786	1.92365	2.10909
ADAMDEC1	27299	8	p21.2	24241798	3.82061	2.04359	2.24905
CDCA2	157313	8	p21.2	25316513	9.69236	3.13851	3.53695	2.76968
CLU	1191	8	p21.1	27454434	-4.66756	0.46927	0.396134		-0.381002
ESCO2	157570	8	p21.1	27632058	7.56179	2.73927	2.98379	2.53613
PBK	55872	8	p21.1	27667138	6.38861	3.51209	4.26582	3.32446
SCARA5	286133	8	p21.1	27727399	-5.70074	0.585531
FZD3	7976	8	p21.1	28351722	-3.66834	0.502369		0.451153
RBPMS	11030	8	p12	30241944	-5.19528	0.39443	0.33898
GPR124	25960	8	p11.23	37654401	-6.22729	0.486026	0.447233	0.536547
EIF4EBP1	1978	8	p11.23	37888020	4.46716	1.60297	1.68134
FGFR1	2260	8	p11.23-p11.22	38268656	-4.99535	0.490581	0.499685	0.514227
TACC1	6867	8	p11.22	38585704	-4.33983	0.581952	0.570125		-0.392526
ADAM9	8754	8	p11.22	38854505	3.77358	1.50103
ADAM32	203102	8	p11.22	38965050	-4.49453	0.629626
IDO1	3620	8	p11.21	39771328	5.21474	5.77258	5.72544	7.08585
C8orf4	56892	8	p11.21	40010987	-4.90541	0.406711	0.376441
SFRP1	6422	8	p11.21	41119476	-7.76334	0.223552	0.224122	0.329596
GINS4	84296	8	p11.21	41386725	7.55606	2.29486	2.65907	2.1074
PLAT	5327	8	p11.21	42032236	4.39115	3.21626	3.87754
PRKDC	5591	8	q11.21	48685669	5.40706	1.56415	1.66415
MCM4	4173	8	q11.21	48872763	8.54584	3.21244	3.55252	2.89489
LYN	4067	8	q12.1	56792386	6.13787	2.16459	2.16311	2.3755
PLAG1	5324	8	q12.1	57073468	-4.32308	0.583955
FAM110B	90362	8	q12.1	58907113	-6.875	0.515974	0.45739	0.562882
GGH	8836	8	q12.3	63927638	4.3668	2.29988	2.59121		0.398341
CYP7B1	9420	8	q12.3	65508529	-3.59294	0.626827	0.543504		-0.451365
PREX2	80243	8	q13.2	68864603	-5.27756	0.32655	0.359536	0.418024
EYA1	2138	8	q13.3	72109668	-6.77239	0.290022	0.271614	0.3268
CRISPLD1	83690	8	q21.11	75896708				0.510153
ZFHX4	79776	8	q21.11	77593515	-6.15374	0.372396	0.319122	0.395664
STMN2	11075	8	q21.13	80523049	-4.44717	0.523651
ZNF704	619279	8	q21.13	81540686	-4.56615	0.488808	0.4116	0.541769
PAG1	55824	8	q21.13	81880045				1.69753
FABP12	646486	8	q21.13	82437281	-4.10856	0.664755
CA2	760	8	q21.2	86376131	3.81458	2.57832
CPNE3	8895	8	q21.3	87526656	-4.44884	0.652607		0.612902
MMP16	4325	8	q21.3	89049460	-4.90109	0.566839	0.500552	0.577361
TMEM55A	55529	8	q21.3	92006499	-5.08089	0.500352		0.533898
RUNX1T1	862	8	q21.3	92967195	-9.14932	0.281616	0.254966	0.348576
GEM	2669	8	q22.1	95261481	-5.36192	0.41156	0.393377
CCNE2	9134	8	q22.1	95892452	6.7039	3.53221	3.40398	3.35325
SDC2	6383	8	q22.1	97505882	-4.52061	0.475795		0.467512
CPQ	10404	8	q22.1	97657499	-6.41297	0.394107	0.34662	0.451031
TSPYL5	85453	8	q22.1	98285714	-5.62639	0.400821	0.407042	0.428218
LAPTM4B	55353	8	q22.1	98787809	5.47614	1.73791	1.84298
MATN2	4147	8	q22.2-q22.1	98881311	-6.57281	0.428444	0.518263	0.432087
LOC100506558	100506558	8	q22.1	98963014	-6.57281	0.428444	0.518263	0.432087
NIPAL2	79815	8	q22.2	99204387			0.486537		-0.398163
OSR2	116039	8	q22.2	99956631	-10.3954	0.250387	0.246175	0.304655
RGS22	26166	8	q22.2	100973276	-10.9108	0.332911	0.322253	0.347689
ANKRD46	157567	8	q22.2	101521980	-3.58922	0.644685
FZD6	8323	8	q22.3	104310661	4.23046	1.80964	1.84504
RIMS2	9699	8	q22.3	104512976			1.99815
ZFPM2	23414	8	q23.1	106331147	-5.4936	0.426984	0.386057
EIF3E	3646	8	q23.1	109213972	-3.58434	0.64392
PKHD1L1	93035	8	q23.2-q23.1	110374706	-4.06733	0.265456
CSMD3	114788	8	q23.3	113235157	-5.69029	0.49713	0.508026
TRPS1	7227	8	q23.3	116420724	-4.98709	0.398981	0.367359	0.382014
RAD21	5885	8	q24.11	117858173	4.99472	1.61128	1.61027	1.56982
DSCC1	79075	8	q24.12	120846181	3.88018	1.65294
DEPTOR	64798	8	q24.12	120885900	-4.22361	0.288193
COL14A1	7373	8	q24.12	121137352	-8.72369	0.153176	0.121753	0.241478
MTBP	27085	8	q24.12	121457638	5.27974	2.0487	2.08184	2.09334
ZHX1	11244	8	q24.13	124260690	-3.70442	0.649275	0.583988
ATAD2	29028	8	q24.13	124332090	5.44169	2.77341	2.77935
FAM49B	51571	8	q24.21	130851839	4.36854	1.68448
KHDRBS3	10656	8	q24.23	136469716	-4.41184	0.589702	0.550043
LY6K	54742	8	q24.3	143781529	5.94876	2.38438	2.902
SLURP1	57152	8	q24.3	143822362	-5.36549	0.446004
CD274	29126	9	p24.1	5450503	4.53266	2.41505	2.55719
PTPRD	5789	9	p24.1-p23	8314246	-5.18692	0.428249	0.357606
MPDZ	8777	9	p23	13105703	-4.49795	0.417309
ZDHHC21	340481	9	p22.3	14611069	-3.75357	0.60106
FREM1	158326	9	p22.3	14734664	-7.51426	0.462935	0.456843	0.551056
BNC2	54796	9	p22.3-p22.2	16409501	-5.07491	0.420605	0.362278		-0.413472
MGC24103	158295	9	p22.3	16525990	-4.5156	0.47258	0.455548
ADAMTSL1	92949	9	p22.2-p22.1	18474079	-5.57069	0.557217	0.592041
HAUS6	54801	9	p22.1	19053135			1.5784
CDKN2A	1029	9	p21.3	21967751	14.0341	6.502	6.9473	5.8092
ELAVL2	1993	9	p21.3	23690102	4.30511	1.70652	1.70509
TEK	7010	9	p21.2	27109147	-5.98279	0.466992	0.445688
PTENP1	11191	9	p13.3	33673502	-4.33744	0.651739	0.627901
PRSS3	5646	9	p13.3	33750464	-4.50732	0.498993
KIF24	347240	9	p13.3	34252378	5.30819	1.67593	1.78998	1.57132
KIAA1161	57462	9	p13.3	34368907			1.70944		0.43992
CCL21	6366	9	p13.3	34709002	-4.62315	0.473052	0.433182		-0.451015
VCP	7415	9	p13.3	35056065			1.51467
FANCG	2189	9	p13.3	35073835	7.30544	1.68886	1.85565	1.52536
CCDC107	203260	9	p13.3	35658287	5.19265	1.50356	1.63869
CA9	768	9	p13.3	35673915	5.83369	3.02195	3.85143	2.1578
NPR2	4882	9	p13.3	35792406	-7.62871	0.471623	0.447227	0.505904
HINT2	84681	9	p13.3	35812957			1.54456
RECK	8434	9	p13.3	36036910	-6.38264	0.431463	0.395772	0.497515
GLIPR2	152007	9	p13.3	36136742			0.556536
MELK	9833	9	p13.2	36572859	9.18054	5.21868	5.91121	4.62156
KGFLP2	654466	9	p12	41958802	-4.28909	0.425132	0.397361		-0.384449
KGFLP1	387628	9	p11.2	46687557	-4.28909	0.425132	0.397361
PGM5P2	595135	9	q21.11	69080240	-6.19637	0.316043	0.277897
PGM5	5239	9	q21.11	70971815	-5.86154	0.340283	0.305735
FAM189A2	9413	9	q21.11	71939488	-5.24923	0.355459		0.305369
MAMDC2	256691	9	q21.12	72658497	-7.50709	0.256773	0.318147	0.244457
ALDH1A1	216	9	q21.13	75515578	-3.97367	0.302802
ANXA1	301	9	q21.13	75766781	-3.81411	0.520025		0.400395
RORB	6096	9	q21.13	77112252	-6.75097	0.278179	0.272948	0.339844
PCSK5	5125	9	q21.13	78505560	-4.74493	0.469889	0.462718
PRUNE2	158471	9	q21.2	79226292	-4.06996	0.432464
GNA14	9630	9	q21.2	80037995	-5.94531	0.459218	0.448606
CEP78	84131	9	q21.2	80850991	4.93252	1.62833	1.80812
RASEF	158158	9	q21.32	85597315	3.9645	1.73752	1.82081
RMI1	80010	9	q21.32	86595637	5.22426	1.98269	2.11047	1.94939
SHC3	53358	9	q22.1	91620686	-10.8456	0.302201	0.287012	0.359947
CKS2	1164	9	q22.2	91926113	6.16349	2.85245	2.87793	2.58964
OGN	4969	9	q22.31	95146249	-9.26419	0.134239	0.132512	0.18067
OMD	4958	9	q22.31	95176527	-5.96511	0.373732	0.360751
ECM2	1842	9	q22.31	95255829	-7.58426	0.427135	0.385564	0.472298
FANCC	2176	9	q22.32	97861336	5.67502	1.72665	1.91604	1.71948
PTCH1	5727	9	q22.32	98205264	-5.91614	0.311749	0.362248
ERCC6L2	375748	9	q22.32	98637900	-4.84275	0.660576	0.654932
ZNF367	195828	9	q22.32	99148223	7.03916	2.16197	2.30456	2.00453
HABP4	22927	9	q22.32	99212414			0.643745		-0.510825
TMOD1	7111	9	q22.33	100263462	-8.18772	0.275971	0.293064	0.328341
CORO2A	7464	9	q22.33	100883257	4.00186	1.67025	1.9794
NR4A3	8013	9	q31.1-q22.33	102584137	-5.47136	0.402655
SMC2	10592	9	q31.1	106856541	5.52068	2.12875	2.07645
NIPSNAP3B	55335	9	q31.1	107526451	-5.53069	0.519494	0.496007
ZNF462	58499	9	q31.2	109625378	-3.7361	0.57545
KLF4	9314	9	q31.2	110247133	-5.10018	0.379809		0.306558
SVEP1	79987	9	q31.3	113127528	-6.66582	0.258801	0.213105		-0.542289
LPAR1	1902	9	q31.3	113636054	-7.0559	0.352857	0.309162	0.403375
ZNF483	158399	9	q31.3	114287447	-7.31425	0.334421	0.354557	0.341116
C9orf84	158401	9	q31.3	114448901	5.04315	1.90074	1.79347	1.88562
PRPF4	9128	9	q32	116037914	4.52196	1.53397	1.91146
POLE3	54107	9	q32	116169515			1.69369
PAPPA	5069	9	q33.1	118916071	-5.38356	0.504121	0.499178
PHF19	26147	9	q33.2	123617931			1.50874
GSN	2934	9	q33.2	124030380	-4.31426	0.599624	0.565197
GGTA1P	2681	9	q33.2	124217319	-6.42324	0.484191	0.472435	0.525618
LHX2	9355	9	q33.3	126773889			1.65777		0.607854
PBX3	5090	9	q33.3	128509617	-4.81533	0.639126	0.617151
GARNL3	84253	9	q33.3	130026756	-8.06003	0.52365	0.496513	0.581963
STXBP1	6812	9	q34.11	130374486				0.621251
WDR34	89891	9	q34.11	131395940			1.61108
ASS1	445	9	q34.11	133320094				1.92358
EXOSC2	23404	9	q34.12	133569158			1.64338
AIF1L	83543	9	q34.12	133971863	-6.45715	0.474437	0.554422	0.422416
VAV2	7410	9	q34.2	136627016	4.7455	1.78981	2.10316
WDR5	11091	9	q34.2	137001210	5.51998	1.57563	1.86336		0.418413
QSOX2	169714	9	q34.3	139098179	6.52418	1.5652	1.64329	1.52447
TRAF2	7186	9	q34.3	139780965			1.53816
PTGDS	5730	9	q34.3	139871956	-9.42471	0.295342	0.272442	0.39113
CLIC3	9022	9	q34.3	139889060	-4.62416	0.404555
C9orf169	375791	9	q34.3	140119644	-4.09542	0.599835
TUBB4B	10383	9	q34.3	140135711			1.70038		0.548548
PFKP	5214	10	p15.2	3109712			1.53917
KLF6	1316	10	p15.1	3818188	-5.02546	0.545782	0.501414	0.513705
AKR1E2	83592	10	p15.1	4868369				1.67796
IL2RA	3559	10	p15.1	6052657	3.83803	1.63986
ITIH5	80760	10	p14	7601232	-5.32802	0.608114
CELF2	10659	10	p14	11047259	-3.5902	0.627421
CCDC3	83643	10	p13	12938625	-3.96113	0.577682
MCM10	55388	10	p13	13203554	7.87549	2.45568	2.57508	2.33442
SUV39H2	79723	10	p13	14920782			1.50941
NMT2	9397	10	p13	15147771	-5.80076	0.62871	0.599354		-0.583251
ITGA8	8516	10	p13	15559088	-8.56037	0.239377	0.235725	0.32324
FAM188A	80013	10	p13	15820175	-4.68682	0.559358	0.506375		-0.416835
CUBN	8029	10	p13	16865965	-5.63966	0.612873	0.606966
TRDMT1	1787	10	p13	17184982	-4.81128	0.650194
VIM	7431	10	p13	17270258	-5.50768	0.453267	0.404845	0.536827
PLXDC2	84898	10	p12.31	20105372	-4.29533	0.491863	0.430327	0.513922
MLLT10	8028	10	p12.31	21823101			0.658972
MYO3A	53904	10	p12.1	26223002			3.0112
MASTL	84930	10	p12.1	27443753	5.91984	1.91447	1.89063	1.95477
MPP7	143098	10	p12.1	28339922			0.381938
ZEB1	6935	10	p11.22	31608101	-5.36145	0.390524	0.314473		-0.480796
ZNF248	57209	10	p11.1	38065454	-4.21776	0.622657
ZNF25	219749	10	p11.1	38238795	-4.18058	0.619421	0.522468		-0.542714
HNRNPF	3185	10	q11.21	43881065				1.57206
CXCL12	6387	10	q11.21	44865605	-5.59307	0.254985	0.19458		-0.495165
FAM25B	100132929	10	q11.22	47177221	-6.65669	0.190051	0.163956	0.162152
FAM25G	100133093	10	q11.22	48247662	-6.65669	0.190051	0.163956	0.162152
FAM25C	644054	10	q11.22	49203372	-6.65669	0.190051	0.163956	0.162152
VSTM4	196740	10	q11.23	50222333	-5.98524	0.506477	0.499418		-0.389528
SGMS1	259230	10	q11.23	52065345			0.594666		-0.394142
PRKG1	5592	10	q21.1-q11.23	52750911	-6.00128	0.394773	0.36727	0.45125
DKK1	22943	10	q21.1	54074041	-3.66402	0.384065
ZWINT	11130	10	q21.1	58117199	7.13491	2.41558	2.42119	2.64001
BICC1	80114	10	q21.1	60272904			0.538825		-0.389219
FAM13C	220965	10	q21.1	61005889	-8.57304	0.353651	0.346569	0.409821
SLC16A9	220963	10	q21.2	61410522	-7.5227	0.296735	0.270869	0.362978
CCDC6	8030	10	q21.2	61548505			0.589367
CDK1	983	10	q21.2	62538089	9.09252	4.4589	4.57338	4.44746
RHOBTB1	9886	10	q21.2	62629196	-4.59422	0.576021	0.545691
C10orf107	219621	10	q21.2	63422719	-4.2152	0.610405
DNA2	1763	10	q21.3	70173821	7.86513	2.91184	2.91871	3.00199
TET1	80312	10	q21.3	70320117	-4.99591	0.581651	0.601348	0.566907
TSPAN15	23555	10	q22.1	71211226	5.37083	2.10414	2.1842	2.50729
PLAU	5328	10	q22.2	75670862	6.12306	3.10287	3.29136	2.50788
KAT6B	23522	10	q22.2	76586171	-6.55465	0.534734	0.491319	0.620516
KCNMA1	3778	10	q22.3	78629359	-4.23169	0.425132
ZCCHC24	219654	10	q22.3	81142081	-5.94105	0.595429	0.567333
C10orf57	80195	10	q22.3	81838402	-4.13987	0.598585	0.573625	0.538074
FAM190B	54462	10	q23.1	86088410			0.629142
MMRN2	79812	10	q23.2	88695297	-4.6565	0.661907	0.648407
C10orf116	10974	10	q23.2	88728188	-4.02692	0.650866
AGAP11	119385	10	q23.2	88730498	-4.96944	0.657079	0.65068
FAM25A	643161	10	q23.2	88780046	-6.65669	0.190051	0.163956	0.162152
IFIT3	3437	10	q23.31	91087602	4.11459	2.27078	2.53391
KIF20B	9585	10	q23.31	91461367	4.90969	1.961		2.10505
PPP1R3C	5507	10	q23.32	93388197	-6.24502	0.125286	0.11214	0.0902222
CPEB3	22849	10	q23.32	93808397			0.666237		-0.387889
KIF11	3832	10	q23.33	94352825	8.56603	3.89465	3.93583	3.87767
CEP55	55165	10	q23.33	95256369	8.73887	3.63351	3.7902	3.38898
FRA10AC1	118924	10	q23.33	95427640	-3.91494	0.651785
HELLS	3070	10	q23.33	96305574	6.84592	3.01157	2.80176	3.29108
SORBS1	10580	10	q24.1	97071530	-4.56404	0.444753	0.368294		-0.432118
PIK3AP1	118788	10	q24.1	98353069				2.02353
HPSE2	60495	10	q24.2	100216834	-15.8831	0.181029	0.179699	0.202799
NFKB2	4791	10	q24.32	104153867	3.66263	1.5067
C10orf32	119032	10	q24.32	104613967	-5.49332	0.547787	0.496914
PDCD4	27250	10	q25.2	112631553	-4.92546	0.455347	0.326451		-0.500159
ADRA2A	150	10	q25.2	112836790	-6.33195	0.427459	0.426728
ABLIM1	3983	10	q25.3	116190869	-4.09805	0.55229		0.481796
ATRNL1	26033	10	q25.3	116853124				0.524617
GFRA1	2674	10	q25.3	117816436	-3.8254	0.581984
HSPA12A	259217	10	q25.3	118430703			0.619759
SLC18A2	6571	10	q25.3	119000584	-7.57247	0.237486	0.205353	0.293718
EMX2	2018	10	q26.11	119301956	-7.09683	0.342876	0.328208	0.365863
RAB11FIP2	22841	10	q26.11	119764427	-4.21142	0.617785	0.507279		-0.568165
FAM24B	196792	10	q26.13	124608610				1.54313
ACADSB	36	10	q26.13	124768429	-5.02785	0.551313	0.522065
ZRANB1	54764	10	q26.13	126630692	-5.08009	0.63586	0.610689
MKI67	4288	10	q26.2	129894923	8.69604	3.86654	4.03113	3.69291
ADAM8	101	10	q26.3	135075920	3.84421	1.65137
H19	283120	11	p15.5	2016406	-4.29206	0.310945	0.236294		-0.501907
MIR675	100033819	11	p15.5	2017989	-4.29206	0.310945	0.236294		-0.501907
OSBPL5	114879	11	p15.4	3108346	-5.857	0.572348	0.58329	0.59373
RRM1	6240	11	p15.4	4115924	4.54821	1.73081	2.10223
HBB	3043	11	p15.4	5246696	5.17372	3.13503		3.26234
APBB1	322	11	p15.4	6416355	-5.56857	0.604447	0.574356		-0.424284
DCHS1	8642	11	p15.4	6642558	-4.59457	0.609211	0.582566
MRPL17	63875	11	p15.4	6701616			1.58707
OLFML1	283298	11	p15.4	7506600	-8.57209	0.24058	0.208599	0.307101
TUB	7275	11	p15.4	8060180	-6.53916	0.58163	0.593587	0.561132
RIC3	79608	11	p15.4	8127597	-4.13642	0.6413
STK33	65975	11	p15.4	8413418	-5.09976	0.505261
NRIP3	56675	11	p15.4	9002123	6.13178	2.08417	2.37482	1.85049
SCUBE2	57758	11	p15.4	9041047	-5.61039	0.455823	0.395272	0.478539
AMPD3	272	11	p15.4	10471868			1.52899
LYVE1	10894	11	p15.4	10579413	-9.01369	0.202055	0.183369	0.244114
MRVI1	10335	11	p15.4-p15.3	10594638	-6.60613	0.475339	0.467999	0.518627
DKK3	27122	11	p15.3	11984543	-3.82593	0.600838		0.563764
PARVA	55742	11	p15.3	12399026	-4.29834	0.610162
SPON1	10418	11	p15.2	13984184	-4.49238	0.360802		0.392232
LDHA	3939	11	p15.1	18415936			1.68342
LDHC	3948	11	p15.1	18433853				1.63276
E2F8	79733	11	p15.1	19245610	5.6572	2.25409	2.3664	2.41894
HTATIP2	10553	11	p15.1	20385231	4.00228	1.649
MUC15	143662	11	p14.2	26580579	-4.72223	0.246457		0.184734
FIBIN	387758	11	p14.2	27015628	-4.20326	0.376223
BBOX1	8424	11	p14.2	27062509	-3.95383	0.358205
KIF18A	81930	11	p14.1	28042163	7.90118	3.27539	3.49323	3.23139
MPPED2	744	11	p14.1	30406040	-4.84599	0.303851		0.276124
CAT	847	11	p13	34460472	-4.81334	0.600209
SLC1A2	6506	11	p13	35272752	-4.59393	0.648835
PAMR1	25891	11	p13	35453374	-11.0915	0.19395	0.203981	0.236361
LRRC4C	57689	11	p12	40135749	-6.54386	0.582544	0.625292	0.650437
SLC43A3	29015	11	q12.1	57174427	3.76788	1.58409	1.94513
SERPING1	710	11	q12.1	57365027			0.530775
FAM111B	374393	11	q12.1	58874658	8.88612	5.57346	5.70164	5.28318
MS4A2	2206	11	q12.1	59856137	-6.23744	0.45064	0.410652	0.521808
SLC15A3	51296	11	q12.2	60704555	4.78221	1.79536	1.88548	1.86747
FEN1	2237	11	q12.2	61560109	8.88347	2.5631	2.64434	2.33463
LRRN4CL	221091	11	q12.3	62453874	-4.31842	0.659831
SNORD30	9299	11	q12.3	62621135	4.92174	1.89279	1.96416	2.23914
NAA40	79829	11	q13.1	63706442			1.53883
CDCA5	113130	11	q13.1	64844927	7.93767	2.54442	2.87456	2.02015
TM7SF2	7108	11	q13.1	64879341	-4.32231	0.630504
POLA2	23649	11	q13.1	65029432	7.6648	2.17371	2.4801	2.11536
EFEMP2	30008	11	q13.1	65633912	-4.55711	0.561371	0.546579
CD248	57124	11	q13.2	66081958	-4.35142	0.525607	0.475401
SLC29A2	3177	11	q13.2	66129992			1.52765
DPP3	10072	11	q13.2	66247484	4.31182	1.53774	1.66873	1.53254
CTSF	8722	11	q13.2	66330935	-4.16023	0.654868
RBM14	10432	11	q13.2	66384053			1.51726
PITPNM1	9600	11	q13.2	67259239	3.68792	1.53909
MRGPRF	116535	11	q13.3	68771862	-7.30739	0.391919	0.360197	0.441097
FOLR2	2350	11	q13.4	71927819	-3.65608	0.654387	0.590149
PDE2A	5138	11	q13.4	72287184	-5.94252	0.549336	0.555947	0.575761
POLD3	10714	11	q13.4	74303575	5.64965	1.83353	1.78957	1.78285
ARRB1	408	11	q13.4	74971166			0.62733
KLHL35	283212	11	q13.4	75133438	5.02322	1.53045	1.67931
C11orf82	220042	11	q14.1	82612737	4.6099	1.896	2.07002
DLG2	1740	11	q14.1	83166055	-7.8163	0.527532	0.538764	0.572432
ME3	10873	11	q14.2	86152150	-5.67785	0.563962	0.519357		-0.399665
PRSS23	11098	11	q14.2	86511491	-4.3791	0.540771	0.601235
FZD4	8322	11	q14.2	86656717	-4.52118	0.605011	0.601235
NAALAD2	10003	11	q14.3	89867818	-9.43745	0.411549	0.394089	0.432581
KIAA1731	85459	11	q21	93394816				1.66589
ENDOD1	23052	11	q21	94822974	-4.15545	0.591094		0.55719
PGR	5241	11	q22.1	100900355	-8.88166	0.147509	0.140307	0.207993
TRPC6	7225	11	q22.1	101322295	-3.92285	0.576862
KIAA1377	57562	11	q22.1	101785746	-3.70056	0.564287
MMP10	4319	11	q22.2	102641233	5.00773	6.38413	6.3073	6.01739
MMP1	4312	11	q22.2	102660641	7.3299	11.4227	10.5337	10.6214
MMP3	4314	11	q22.2	102706528	6.14933	6.79393	8.18073	4.36912
MMP12	4321	11	q22.2	102733464	8.63587	12.2896	19.3206	9.72666
MMP13	4322	11	q22.2	102813721	4.33027	5.75481	6.11151	3.88791
PDGFD	80310	11	q22.3	103777914	-8.97748	0.268627	0.248228	0.320056
GUCY1A2	2977	11	q22.3	106544738	-6.85269	0.322042	0.301858
ACAT1	38	11	q22.3	107992258	-4.75772	0.588523	0.57083
ARHGAP20	57569	11	q23.1	110447759	-10.9514	0.421385	0.42212	0.44757
CRYAB	1410	11	q23.1	111779350	-7.24056	0.13828	0.165352	0.11938
DIXDC1	85458	11	q23.1	111807927	-5.32551	0.529277	0.528272
IL18	3606	11	q23.1	112013974	-3.95536	0.382741
BCO2	83875	11	q23.1	112046208	-4.45749	0.580361		0.588247
NCAM1	4684	11	q23.2	112831969	-5.43192	0.380619
ZBTB16	7704	11	q23.2	113930431	-6.91222	0.396375	0.370512	0.424457
FXYD6	53826	11	q23.3	117707691	-4.3141	0.589774
TMPRSS4	56649	11	q23.3	117947727	3.99166	2.50369
RPS25	6230	11	q23.3	118886422	-3.96249	0.652324
H2AFX	3014	11	q23.3	118964584			1.6198
BLID	414899	11	q24.1	121986062	-4.93099	0.571939	0.49534
CHEK1	1111	11	q24.2	125495031	7.78956	3.09044	3.62651	2.88588
JAM3	83700	11	q25	133938820	-5.0039	0.518136	0.456471		-0.446763
NCAPD3	23310	11	q25	134022337	6.17816	1.85414	2.04742	1.80199
CCDC77	84318	12	p13.33	498516			1.60183
WNK1	65125	12	p13.33	862089	-5.2059	0.528893	0.509215
CACNA1C	775	12	p13.33	2162416	-3.85776	0.615138	0.560053
FOXM1	2305	12	p13.33	2966847	10.3125	4.68999	6.11444	3.78873
RAD51AP1	10635	12	p13.32	4647950	7.01902	3.55596	3.84461	3.49194
ANO2	57101	12	p13.31	5671817	-5.71071	0.614507		0.599875
MRPL51	51258	12	p13.31	6601316			1.69459		0.476394
NCAPD2	9918	12	p13.31	6603298	7.79198	2.26438	2.71937	2.13926
GAPDH	2597	12	p13.31	6643585			1.63773		0.496141
CDCA3	83461	12	p13.31	6957972	6.59526	1.94885	2.19608	1.66895
ENO2	2026	12	p13.31	7023614	6.13496	2.13507	2.38371	1.62752
PTPN6	5777	12	p13.31	7055740	4.75102	1.58762	1.54412	1.67359
MIR200C	406985	12	p13.31	7072862	5.29659	1.77473	1.79695	1.80675
MIR141	406933	12	p13.31	7073260	4.80101	1.56225		1.59627
C1RL-AS1	283314	12	p13.31	7260904				1.52846
A2ML1	144568	12	p13.31	8975150	-4.54737	0.16345		0.136745
PHC1	1911	12	p13.31	9067316	-3.68711	0.662006
A2M	2	12	p13.31	9220304	-3.86444	0.555483	0.491071
LOC642846	642846	12	p13.31	9436253	6.22581	1.97894	2.23586	1.90684
LOC728715	728715	12	p13.31	9549658			1.98465
DDX12P	440081	12	p13.31	9570287	6.22581	1.97894	2.23586	1.90684
OVOS	408186	12	p13.31	9613794			1.98465
CLEC1A	51267	12	p13.2	10223080	-4.09467	0.58388
STYK1	55359	12	p13.2	10771538	3.87736	1.53488		1.58365
RPL13AP20	387841	12	p13.1	13028411				0.640639
EMP1	2012	12	p13.1	13349602	-5.94654	0.256904	0.282582	0.222539
MGP	4256	12	p12.3	15034115	-4.7957	0.319742	0.251964
RERG	85004	12	p12.3	15260716	-4.62841	0.444636	0.40566
EPS8	2059	12	p12.3	15773075	-3.9121	0.453813
LMO3	55885	12	p12.3	16701306	-3.6174	0.41659
RERGL	79785	12	p12.3	18233803	-5.09384	0.614346
PLEKHA5	54477	12	p12.3	19282626	-3.79335	0.539698
PDE3A	5139	12	p12.2	20522179	-4.04181	0.405843
GYS2	2998	12	p12.1	21689123	-7.52249	0.233197	0.254911	0.221173
KCNJ8	3764	12	p12.1	21917889			0.655374
ABCC9	10060	12	p12.1	21950323	-5.90763	0.342187	0.285011		-0.51623
SOX5	6660	12	p12.1	23685231	-8.43917	0.347724	0.323049	0.391675
RASSF8	11228	12	p12.1	26111964	-4.48822	0.623348	0.622411
SSPN	8082	12	p12.1	26348269	-7.01062	0.42482	0.397926	0.44547
ITPR2	3709	12	p12.1-p11.23	26488285	-3.72485	0.611498	0.550558
DDX11	1663	12	p11.21	31226779	6.12791	1.93601	2.19207	1.8578
OVOS2	144203	12	p11.21	31267684			1.98465
AK4P3	645619	12	p11.21	31767388			2.04044
ALG10	84920	12	p11.1	34175216	3.62232	1.53064
ALG10B	144245	12	q12	38710557	3.62232	1.53064
ABCD2	225	12	q12	39945022	-4.30198	0.484348
SLC2A13	114134	12	q12	40148823	-6.0364	0.466273	0.423434	0.517978
LRRK2	120892	12	q12	40618813	-6.88393	0.362224	0.315957	0.489464
CNTN1	1272	12	q12	41086244			0.349223
PRICKLE1	144165	12	q12	42852140	-5.14288	0.460565	0.381898	0.481802
RACGAP1P	83956	12	q12	45456401	4.49145	1.56816	1.92415
SLC38A1	81539	12	q13.11	46576838			1.83063
ENDOU	8909	12	q13.11	48103517	-7.10798	0.29492	0.308112	0.264236
RAPGEF3	10411	12	q13.11	48128453				0.660363
VDR	7421	12	q13.11	48235320	3.75754	1.64219
TMEM106C	79022	12	q13.11	48357330	5.55225	2.05894	2.1803		0.493984
TROAP	10024	12	q13.12	49716971	6.71495	1.82262	2.00984	1.54291
RACGAP1	29127	12	q13.12	50382945	7.76079	2.59421	2.89428	2.30717
METTL7A	25840	12	q13.12	51318534	-4.50881	0.471679	0.447316
SCN8A	6334	12	q13.13	51985020	4.55504	1.50389		1.61402
ACVRL1	94	12	q13.13	52301202	-5.14674	0.636387	0.614231		-0.383213
NR4A1	3164	12	q13.13	52416616	-5.94806	0.379529	0.381676	0.326136
KRT1	3848	12	q13.13	53068520	-5.60746	0.135723		0.112383
KRT4	3851	12	q13.13	53200327	-5.59591	0.106714	0.118439	0.107173
KRT78	196374	12	q13.13	53232746	-6.36676	0.214656		0.207454
EIF4B	1975	12	q13.13	53400062	-5.40238	0.628723	0.611662
TENC1	23371	12	q13.13	53440810	-7.86165	0.440069	0.412161	0.481062
IGFBP6	3489	12	q13.13	53491436	-3.93117	0.507177		0.456199
MAP3K12	7786	12	q13.13	53874276	-7.82513	0.539741	0.530089	0.590625
CALCOCO1	57658	12	q13.13	54104902			0.626756		-0.399774
HOXC9	3225	12	q13.13	54393877	4.33209	1.582	1.80604
HOXC4	3221	12	q13.13	54410642	4.04713	1.54715	1.77425
HOXC6	3223	12	q13.13	54410642	4.04713	1.54715	1.77425
MIR148B	442892	12	q13.13	54731000				1.6726
PHC1P1	653441	12	q13.2	55803470	-3.68711	0.662006
CDK2	1017	12	q13.2	56360556	9.13788	2.53809	2.87894	2.09986
TIMELESS	8914	12	q13.3	56810157	11.4767	2.97368	3.4399	2.59848
PRIM1	5557	12	q13.3	57125364	7.71106	2.53926	2.86755	2.42114
SDR9C7	121214	12	q13.3	57316938	-5.73531	0.269803	0.274619	0.227789
TMEM194A	23306	12	q13.3	57449426	6.59777	2.29661	2.60787	2.00281
LRP1	4035	12	q13.3	57522282			0.598112
SHMT2	6472	12	q13.3	57623356	4.70289	1.7228	1.97229
GLI1	2735	12	q13.3	57853918	-5.49507	0.65896
MARS	4141	12	q13.3	57881736			1.51868
ARHGEF25	115557	12	q13.3	58003963	-5.55639	0.492803	0.465301
CDK4	1019	12	q14.1	58141510			1.65989		0.504301
SLC16A7	9194	12	q14.1	59989821	-4.6173	0.43116	0.390479	0.454834
FAM19A2	338811	12	q14.1	62102029	-5.16551	0.527954	0.499116
AVPR1A	552	12	q14.2	63536539	-4.64392	0.582322
DPY19L2	283417	12	q14.2	63952693	-4.43611	0.589307
WIF1	11197	12	q14.3	65444404	-4.02664	0.628459
TMBIM4	51643	12	q14.3	66530717			0.640416
HELB	92797	12	q14.3	66696335				1.51584
NUP107	57122	12	q15	69080731	4.07622	1.6591	1.86503
RAB3IP	117177	12	q15	70132631	4.5607	1.71819	1.98345
PTPRB	5787	12	q15	70910630	-4.05319	0.5956
TRHDE	29953	12	q21.1	72666529	-11.3102	0.195742	0.215081	0.225235
E2F7	144455	12	q21.2	77415026	11.1536	4.36415	5.08486	3.402
NAV3	89795	12	q21.2	78225069	-3.89331	0.63998
LIN7A	8825	12	q21.31	81191171	-4.65569	0.614429
ACSS3	79611	12	q21.31	81471809	-8.66728	0.240875	0.206653	0.338825
PPFIA2	8499	12	q21.31	81652045	-5.82762	0.501352	0.472618
RASSF9	9182	12	q21.31	86198331			2.16037
NTS	4922	12	q21.31	86268073			8.63299
LUM	4060	12	q21.33	91497232			0.349683
DCN	1634	12	q21.33	91539035	-5.79525	0.242793	0.19668	0.328414
SOCS2	8835	12	q22	93963598	-4.80613	0.498162	0.454731
LOC400061	400061	12	q22	94914728			0.653528		-0.410043
FGD6	55785	12	q22	95470525	3.68323	1.59197	1.74218
TMPO	7112	12	q23.1	98909351	5.86805	1.9524	1.92646	2.0849
ANKS1B	56899	12	q23.1	99128569			0.645197
GAS2L3	283431	12	q23.1	100967489	7.53598	2.48501	2.73134	2.41912
ANO4	121601	12	q23.1	101188374	-5.94689	0.322983	0.33079
SLC5A8	160728	12	q23.2-q23.1	101549994	-4.5787	0.257304
GNPTAB	79158	12	q23.2	102139275			1.53981
DRAM1	55332	12	q23.2	102271105			1.90145
PARPBP	55010	12	q23.2	102513956	4.97305	1.84957	1.929	1.97632
IGF1	3479	12	q23.2	102789645	-8.48361	0.168606	0.133982	0.236684
GLT8D2	83468	12	q23.3	104382765	-4.65134	0.438563	0.413026
HCFC2	29915	12	q23.3	104458236	-4.54962	0.613231	0.562372	0.601973
TCP11L2	255394	12	q23.3	106696581	-5.21344	0.521593		0.496866
TMEM119	338773	12	q23.3	108983622	-6.05963	0.558261	0.511657	0.62752
UNG	7374	12	q24.11	109535399	4.15644	1.56518	1.74814		0.46615
ACACB	32	12	q24.11	109577202	-6.27194	0.525124	0.530949
TRPV4	59341	12	q24.11	110220892	4.46292	1.88489	2.28499		0.427771
RAD9B	144715	12	q24.11	110940005	4.19662	1.56287	1.55995
OAS1	4938	12	q24.13	113344739	4.31392	2.23539	2.46735
OAS3	4940	12	q24.13	113376249	5.71698	2.7825	3.08914	2.54276
OAS2	4939	12	q24.13	113416274	4.54056	2.42609	2.74423	2.46696
SDS	10993	12	q24.13	113830250	5.2716	1.61014	1.56139	1.62639
TBX3	6926	12	q24.21	115108059	-6.56326	0.469911	0.440959	0.493454
RFC5	5985	12	q24.23	118454506	7.4632	2.10753	2.53736	1.96377
HSPB8	26353	12	q24.23	119616595	-3.82433	0.422581
CIT	11113	12	q24.23	120123595	6.24918	2.2903	2.64882	2.07347
MIR1178	100302274	12	q24.23	120151439	6.24918	2.2903	2.64882	2.07347
TMEM120B	144404	12	q24.31	122150658	-3.825	0.656621
KNTC1	9735	12	q24.31	123011809	8.49581	3.07817	3.17838	2.82396
HCAR3	8843	12	q24.31	123199303	3.80974	2.85916
MPHOSPH9	10198	12	q24.31	123640946	4.09197	1.59132		1.67606
BRI3BP	140707	12	q24.31	125478194	6.42969	1.84535	1.94122	1.72548
TMEM132C	92293	12	q24.32	128751948	-8.25732	0.335066	0.380278	0.321245
GPR133	283383	12	q24.33	131438452	-10.5333	0.308683	0.294948	0.349509
POLE	5426	12	q24.33	133200348	7.82197	2.03626	2.22941	1.76644
PXMP2	5827	12	q24.33	133264192	4.31083	1.61639	2.00931
ANKLE2	23141	12	q24.33	133302254			1.51873
CRYL1	51084	13	q12.11	20977806	-4.60761	0.613617		0.609274
SKA3	221150	13	q12.11	21727734	6.53571	2.83425	3.10944	2.58986
FGF9	2254	13	q12.11	22245215	-6.16596	0.380072	0.403322	0.411476
CENPJ	55835	13	q12.12	25456412	5.36148	1.9305	2.00003	2.14016
WASF3	10810	13	q12.13	27131840	-5.75906	0.614272	0.589014	0.635374
RPL21	6144	13	q12.2	27825692	-5.76916	0.624364	0.586756
SNORD102	26771	13	q12.2	27829201	-5.76916	0.624364	0.586756
SNORA27	619499	13	q12.2	27829538	-5.76916	0.624364	0.586756
UBL3	5412	13	q12.3	30338545	-4.96567	0.575102	0.521497	0.639926
KATNAL1	84056	13	q12.3	30776767	-3.70293	0.613847
BRCA2	675	13	q13.1	32889617	8.57571	2.90517	3.02558	2.91649
N4BP2L2	10443	13	q13.1	33006930	-4.03663	0.625551	0.549676
STARD13	90627	13	q13.2-q13.1	33677272	-4.13349	0.605957
RFC3	5983	13	q13.2	34392206	5.17854	1.89715	2.05156	1.92725
NBEA	26960	13	q13.3	35516424	-4.16955	0.421833	0.394203
DCLK1	9201	13	q13.3	36342789	-8.20034	0.286678	0.279388	0.33739
SPG20	23111	13	q13.3	36875775	-5.61321	0.468962
SERTM1	400120	13	q13.3	37248049	-3.60449	0.616538
LHFP	10186	13	q14.11-q13.3	39917029	-5.11228	0.484931	0.456058
EPSTI1	94240	13	q14.11	43460524	3.80291	1.91518
COX17P1	81993	13	q14.13	47064992	3.96824	1.63295	1.91338		0.43004
ESD	2098	13	q14.2	47345391	-4.0842	0.662962
LPAR6	10161	13	q14.2	48985181			0.498685
CAB39L	81617	13	q14.2	49882786	-7.60942	0.310593	0.319826	0.313402
EBPL	84650	13	q14.2	50234810	-4.41469	0.649153
DLEU2	8847	13	q14.2	50556688				2.28107
TRIM13	10206	13	q14.2	50571143			0.62539		-0.433303
KCNRG	283518	13	q14.2	50589390	-4.25517	0.63786	0.589931		-0.424337
MIR15A	406948	13	q14.2	50623255	7.71046	3.50832	3.73592	3.84165
CKAP2	26586	13	q14.3	53029495	6.97738	2.36126	2.28832	2.35543
DIAPH3	81624	13	q21.2	60239717	7.13926	3.17499	3.07833	3.43737
TDRD3	81550	13	q21.2	60970591			0.612248		-0.472344
DACH1	1602	13	q21.33	72012098	-9.19944	0.341722	0.354589	0.372739
BORA	79866	13	q22.1	73302042	6.75395	2.22895	2.15325	2.2461
TBC1D4	9882	13	q22.2	75858809	-4.14736	0.660847	0.63484
SCEL	8796	13	q22.3	78109809	-5.18438	0.158971	0.144076	0.137747
EDNRB	1910	13	q22.3	78469616	-6.57117	0.318927	0.288954
GPR180	160897	13	q32.1	95254104	4.21207	1.74122		1.86473
ITGBL1	9358	13	q33.1	102104966	-7.10742	0.385026	0.353497	0.446901
FGF14	2259	13	q33.1	102373205	-5.91717	0.393207		0.356018
TEX30	93081	13	q33.1	103418460	3.68307	1.72468		1.89189
EFNB2	1948	13	q33.3	107142079				0.558643
F10	2159	13	q34	113777113	-9.53243	0.367251	0.3367	0.401836
PARP2	10038	14	q11.2	20811773	4.8551	1.57969	1.71588
OSGEP	55644	14	q11.2	20915207			1.50916
ANG	283	14	q11.2	21152336	-3.64864	0.585974	0.538209
RNASE4	6038	14	q11.2	21152372	-3.64864	0.585974	0.538209
NDRG2	57447	14	q11.2	21484922	-5.70484	0.431305	0.451835	0.431111
SLC7A7	9056	14	q11.2	23242431				1.73014
MMP14	4323	14	q11.2	23305793	4.06132	1.54624	1.59318
AJUBA	84962	14	q11.2	23440409			1.75375
PSMB5	5693	14	q11.2	23495060			1.64919		0.424982
SLC22A17	51310	14	q11.2	23815527	-5.06394	0.660422
EMC9	51016	14	q12	24608174			1.56036		0.50245
PSME2	5721	14	q12	24612574	4.88473	1.84506	2.19356
IRF9	10379	14	q12	24630422			1.61293
REC8	9985	14	q12	24641234			1.6766
ADCY4	196883	14	q12	24787555	-6.6743	0.503042	0.480221	0.567871
NFATC4	4776	14	q12	24836145	-6.81928	0.529646	0.503846	0.619536
NYNRIN	57523	14	q12	24867992			0.562836
CMA1	1215	14	q12	24974712	-4.51674	0.63179
CTSG	1511	14	q12	25042724	-4.55549	0.640217
GZMB	3002	14	q12	25100160	3.63401	1.60104
NOVA1	4857	14	q12	26915089	-13.8743	0.22472	0.206917	0.278754
EGLN3	112399	14	q13.1	34393421	5.41061	2.77593	2.94282
PSMA6	5687	14	q13.2	35761574			1.70528
TTC6	319089	14	q21.1	38072303				1.67055
LRFN5	145581	14	q21.1	42076764	-9.69134	0.269297	0.249649	0.340319
C14orf28	122525	14	q21.2	45366507	-4.19089	0.590685	0.511821		-0.486162
LRR1	122769	14	q21.3	50065415	6.4156	1.89478	1.93434	1.87944
POLE2	5427	14	q21.3	50110270	7.33103	2.94953	3.36685	2.76577
KLHDC1	122773	14	q21.3	50159823	-6.55549	0.381765	0.342837	0.488822
CDKL1	8814	14	q21.3	50796720	-4.30932	0.653707
PTGER2	5732	14	q22.1	52781016	-5.87507	0.301209	0.313629
GPR137C	283554	14	q22.1	53019866	3.79042	1.56915	1.765	1.61945
FERMT2	10979	14	q22.1	53323989	-3.79535	0.456683
CDKN3	1033	14	q22.2	54863673	8.07011	4.08618	4.19298	3.77488
WDHD1	11169	14	q22.2	55405656	10.2717	3.91679	4.18361	3.32302
DLGAP5	9787	14	q22.3	55614834	8.43977	5.07495	5.89309	4.40515
C14orf37	145407	14	q23.1	58470808	-4.26484	0.659059	0.58405
TMEM30B	161291	14	q23.1	61744088			1.79558		0.441668
RHOJ	57381	14	q23.2	63671102	-5.30993	0.403187	0.376184		-0.414184
SYNE2	23224	14	q23.2	64319683	4.13027	1.56992		1.7121
MTHFD1	4522	14	q23.3	64854759	7.29211	2.18787	2.49947	1.99423
AKAP5	9495	14	q23.3	64932217				1.99102
FUT8	2530	14	q23.3	65877310	3.7762	1.67141	1.82758	1.74622
PLEK2	26499	14	q23.3	67853700	5.08409	2.65747	3.28915	2.20154
RDH12	145226	14	q24.1	68168603	-6.17657	0.310687		0.269485
GALNTL1	57452	14	q24.1	69726681	-3.84189	0.643891
SIPA1L1	26037	14	q24.2	71996042	4.47384	1.61858	1.91852	1.59487
LIN52	91750	14	q24.3	74551656			1.55127
FOS	2353	14	q24.3	75745481	-7.03641	0.228939	0.230028	0.200535
TGFB3	7043	14	q24.3	76424442	-3.96089	0.457179	0.431964
KIAA1737	85457	14	q24.3	77564578	-5.38126	0.6462
NRXN3	9369	14	q31.1-q24.3	78870093	-4.76669	0.606669
CEP128	145508	14	q31.1	80962821	5.40055	1.83572	1.87912	2.03476
FLRT2	23768	14	q31.3	85996488	-6.77342	0.310089	0.347457	0.358016
LOC100506718	100506718	14	q31.3	86027207	-6.77342	0.310089	0.347457	0.358016
SPATA7	55812	14	q31.3	88851988	-6.07258	0.539667	0.554624	0.518046
TDP1	55775	14	q32.11	90422246			1.57452
PSMC1	5700	14	q32.11	90722894			1.73449
CCDC88C	440193	14	q32.11	91737667	5.60899	2.22654	2.16054	2.25778
FBLN5	10516	14	q32.12	92335755	-6.42878	0.38574	0.350112	0.456116
UBR7	55148	14	q32.12	93673401			1.68078
C14orf132	56967	14	q32.2	96505661	-5.40108	0.587483		0.545196
VRK1	7443	14	q32.2	97263684	4.39639	1.87298	2.07596
WARS	7453	14	q32.2	100800125	4.0185	2.34214	2.60757
MEG3	55384	14	q32.2	101292445	-7.73162	0.33128	0.300137	0.41049
SNORD113-3	767563	14	q32.2	101396256	-5.1062	0.348887	0.312443
SNORD113-4	767564	14	q32.31	101402828	-6.48379	0.192705	0.211048
SNORD114-2	767578	14	q32.31	101418193	-6.49985	0.252441	0.223799		-0.501832
SNORD114-3	767579	14	q32.31	101419686	-6.40607	0.28734	0.304903	0.323232
SNORD114-6	767582	14	q32.31	101423503	-4.29975	0.51587
SNORD114-26	767606	14	q32.31	101453383	-4.77972	0.599592
DIO3OS	64150	14	q32.31	102018560	-5.42484	0.602681	0.566303
MIR1247	100302145	14	q32.31	102026624	-5.42484	0.602681	0.566303
DIO3	1735	14	q32.31	102027688	-5.99167	0.37657	0.361942	0.393052
TRAF3	7187	14	q32.32	103243816			1.52838
XRCC3	7517	14	q32.33	104163954	5.19712	1.5053	1.65887		0.544199
CDCA4	55038	14	q32.33	105475910	5.57058	1.82501	1.99323
JAG2	3714	14	q32.33	105607318			1.90089
NDN	4692	15	q11.2	23930554	-7.04767	0.505578	0.459174	0.541829
SNRPN	6638	15	q11.2	25068794	-5.27661	0.421829	0.401338	0.413221
SNURF	8926	15	q11.2	25200070	-5.55175	0.483663	0.416365
SNORD107	91380	15	q11.2	25227141	-5.55175	0.483663	0.416365
PAR-SN	347746	15	q11.2	25227141	-5.55175	0.483663	0.416365
SNORD64	347686	15	q11.2	25230247	-5.53568	0.309108	0.237256		-0.419561
SNORD109A	338428	15	q11.2	25287121	-3.90183	0.517157
SNORD116-1	100033413	15	q11.2	25296625	-7.25827	0.265039	0.226604	0.325317
SNORD116-2	100033414	15	q11.2	25299356			0.585633
SNORD116-3	100033415	15	q11.2	25302006	-7.27682	0.279778	0.221626	0.316651
SNORD116-4	100033416	15	q11.2	25304684	-5.86245	0.411891	0.38631	0.413221
SNORD116-5	100033417	15	q11.2	25307479	-7.60683	0.279935	0.229444	0.322427
SNORD116-6	100033418	15	q11.2	25310172	-5.09912	0.345247	0.227445	0.367746
SNORD116-7	100033419	15	q11.2	25312934	-7.60683	0.279935	0.229444	0.322427
SNORD116-8	100033420	15	q11.2	25315578	-7.29248	0.276688	0.214467	0.31051
SNORD116-9	100033421	15	q11.2	25318253	-7.26742	0.281632	0.225921	0.320335
SNORD116-11	100033423	15	q11.2	25321075	-5.00059	0.626316
SNORD116-14	100033426	15	q11.2	25325288	-5.89807	0.376233	0.323267	0.391381
SNORD116-15	100033427	15	q11.2	25326433	-5.73033	0.400074	0.353271	0.417693
SNORD116-17	100033429	15	q11.2	25328734	-6.2196	0.385232	0.341785	0.417492
SNORD116-18	100033430	15	q11.2	25330531	-6.2196	0.385232	0.341785	0.417492
SNORD116-19	727708	15	q11.2	25331673	-6.2196	0.385232	0.341785	0.417492
SNORD116-20	100033431	15	q11.2	25332808	-5.86368	0.388856	0.332356	0.424415
SNORD116-21	100033432	15	q11.2	25333950	-5.92785	0.338811	0.303018	0.373911
SNORD116-22	100033433	15	q11.2	25335069	-5.35532	0.480935	0.341785	0.417492
SNORD116-23	100033434	15	q11.2	25336932	-5.77874	0.406032	0.381078	0.415817
SNORD116-24	100033435	15	q11.2	25339183	-6.02423	0.344455	0.30689	0.381078
SNORD116-25	100033436	15	q11.2	25342809	-5.12874	0.523433
SNORD116-26	100033438	15	q11.2	25344645	-5.3933	0.493665	0.464454
SNORD116-27	100033439	15	q11.2	25346721	-4.589	0.660251
SNORD116-28	100033820	15	q11.2	25349788	-3.77435	0.536409
SNORD116-29	100033821	15	q11.2	25351667	-5.87495	0.463958	0.415835
SNORD109B	338429	15	q11.2	25523490	-3.90183	0.517157
GABRG3	2567	15	q12	27216429				0.642702
TJP1	7082	15	q13.1	29992356			0.614744
HMGN2P5	727795	15	q13.1	30022816	5.55321	1.77508	1.72901	1.73498
ARHGAP11B	89839	15	q13.2	30918879	6.47124	2.4736	2.16679	2.53532
LOC100288637	100288637	15	q13.2	30938318	6.47124	2.4736	2.16679	2.53532
MTMR10	54893	15	q13.3	31231144	-6.19947	0.563438	0.516176		-0.38233
OTUD7A	161725	15	q13.3	31775329	7.30033	2.12915	2.08591	2.35735
ARHGAP11A	9824	15	q13.3	32907691	8.19117	3.80693	3.86169	3.84635
BUB1B	701	15	q15.1	40453210	8.35008	3.31686	3.31914	3.09569
C15orf23	90417	15	q15.1	40674922	6.43205	1.99563	2.17464	1.88766
CASC5	57082	15	q15.1	40886447	8.23842	3.80661	3.80159	4.10904
RAD51	5888	15	q15.1	40987327	8.39583	2.61798	2.78653	2.60147
OIP5	11339	15	q15.1	41601466	6.90623	2.15541	2.23506	2.03017
NUSAP1	51203	15	q15.1	41624892	8.95232	4.20128	4.23846	4.09857
PLA2G4D	283748	15	q15.1	42359881	-4.75807	0.488179
STARD9	57519	15	q15.2	42867857	-6.71842	0.514299	0.476878	0.580372
MAP1A	4130	15	q15.3	43809806	-6.38942	0.54533	0.552825	0.580952
WDR76	79968	15	q15.3	44119112	8.6753	3.07288	3.22	2.87945
SLC30A4	7782	15	q21.1	45774676			0.638171
SEMA6D	80031	15	q21.1	47476403	-4.57466	0.540469	0.498496
FBN1	2200	15	q21.1	48700503	-4.00003	0.351301	0.275293		-0.419104
CEP152	22995	15	q21.1	49030135	4.84843	1.73006		1.73351
EID1	23741	15	q21.1	49170290	-4.30213	0.562378	0.531465	0.552012
SECISBP2L	9728	15	q21.1	49280835	-4.44756	0.63162
FGF7	2252	15	q21.2	49715375	-5.25342	0.266592	0.182154		-0.511883
DTWD1	56986	15	q21.2	49913226	-5.03421	0.54495	0.486832
HDC	3067	15	q21.2	50534144	-4.21879	0.644046
PYGO1	26108	15	q21.3	55838221	-5.40587	0.519604	0.526552	0.475161
PRTG	283659	15	q21.3	55903738	-5.13491	0.604518	0.558339		-0.456581
ZNF280D	54816	15	q21.3	56922374	-4.81618	0.594854
TCF12	6938	15	q21.3	57210833	-4.54419	0.651772
CGNL1	84952	15	q21.3	57668703	-11.1499	0.169611	0.164401	0.230973
GCOM1	145781	15	q21.3	57884102	-6.77653	0.317196	0.313261	0.273331
MYZAP	100820829	15	q21.3	57884102	-6.77653	0.317196	0.313261	0.273331
POLR2M	81488	15	q21.3	57998901	-6.77653	0.317196	0.313261	0.273331
ALDH1A2	8854	15	q21.3	58245622	-6.40014	0.33718	0.310995
AQP9	366	15	q21.3	58430408	3.92145	2.11804
CCNB2	9133	15	q22.2	59397284	8.83003	4.30769	4.81924	3.76915
RORA	6095	15	q22.2	60780483	-4.61242	0.533378	0.463215	0.594603
APH1B	83464	15	q22.2	63569749	-4.14406	0.661245
CSNK1G1	53944	15	q22.31	64457716	7.94012	2.38835	2.68229	2.40667
KIAA0101	9768	15	q22.31	64657193	7.56785	4.588	4.8841	4.25674
CILP	8483	15	q22.31	65488337	-5.28852	0.313063
TIPIN	54962	15	q22.31	66629008	4.12932	1.72854		1.67104
ZWILCH	55055	15	q22.31	66797431	5.30106	2.16765	2.1467	2.1393
CLN6	54982	15	q23	68499330	4.57756	1.55069	1.60987
KIF23	9493	15	q23	69706627	8.55445	3.82115	4.16029	3.44944
THSD4	79875	15	q23	71433788	-8.30548	0.176853	0.260549	0.152602
PKM	5315	15	q23	72491370			1.59807
GOLGA6B	55889	15	q24.1	72947038			0.614012
ADPGK	83440	15	q24.1	73043708			1.58612
C15orf59	388135	15	q24.1	74032141	-4.22824	0.622397
ISLR	3671	15	q24.1	74466087	-5.47394	0.425908	0.377788
STRA6	64220	15	q24.1	74471807	-3.57448	0.589039
RPP25	54913	15	q24.2	75247443			1.56447		0.383693
PEAK1	79834	15	q24.3	77400498	-4.75523	0.613187	0.584569
CHRNA5	1138	15	q25.1	78857862	3.88651	1.89836
GOLGA6L10	647042	15	q25.2	82633122			0.65706		-0.481257
GOLGA6L9	440295	15	q25.2	82722185			0.660631		-0.42695
LOC643696	643696	15	q25.2	82932418			0.65706		-0.449046
CPEB1	64506	15	q25.2	83211951	-4.24934	0.645665		0.622383
GOLGA6L5	374650	15	q25.2	85047738			0.660631		-0.411658
UBE2Q2P1	388165	15	q25.2	85070427	-4.7148	0.635051	0.613907	0.607153
GOLGA6L3	100133220	15	q25.3	85783641			0.65706		-0.436538
HAPLN3	145864	15	q26.1	89420519	5.08919	1.60316		1.55706
MFGE8	4240	15	q26.1	89441914	-4.11059	0.621146
FANCI	55215	15	q26.1	89787194	10.1437	3.6171	4.00797	3.35612
IDH2	3418	15	q26.1	90627210	4.76507	1.60339	1.53304
SEMA4B	10509	15	q26.1	90728152	4.52267	1.93399
BLM	641	15	q26.1	91260579	8.32044	2.76852	2.84501	2.73193
RCCD1	91433	15	q26.1	91498106			1.50491
PRC1	9055	15	q26.1	91509268	9.46854	3.88818	4.36758	3.55892
NR2F2	7026	15	q26.2	96869157	-6.6024	0.525325	0.505685	0.561894
DNM1P46	196968	15	q26.3	100330361			0.637902		-0.386865
LOC400464	400464	15	q26.3	100346730	-4.86241	0.634121	0.573586
SNRNP25	79622	16	p13.3	103829	5.13843	1.53526	1.62743
HBA2	3040	16	p13.3	222846	5.07189	2.49802		2.57762
HBA1	3039	16	p13.3	226679	5.07189	2.49802		2.57762
TMEM8A	58986	16	p13.3	420776	3.67352	1.53191	1.71491
HN1L	90861	16	p13.3	1728278			1.66169
MSRB1	51734	16	p13.3	1988234			1.54415
PGP	283871	16	p13.3	2261603			1.55373		0.608754
ECI1	1632	16	p13.3	2289873			1.54848
CCNF	899	16	p13.3	2479395	8.93078	2.32402	2.56204	2.0379
PDPK1	5170	16	p13.3	2587965	4.32123	1.54452	1.63429	1.52176
KCTD5	54442	16	p13.3	2732495	5.15364	1.53837	1.69982
PRSS27	83886	16	p13.3	2762423	-4.52947	0.432545
PAQR4	124222	16	p13.3	3019342	6.60272	1.8203	1.98879	1.56768
PKMYT1	9088	16	p13.3	3022792	6.88195	2.034	2.17425	1.75797
TNFRSF12A	51330	16	p13.3	3070313	4.55392	1.84831	2.05397		0.464263
THOC6	79228	16	p13.3	3074032	5.03781	1.52944	1.68095
IL32	9235	16	p13.3	3115313	7.02902	2.29427	2.24045	2.1121
PPL	5493	16	p13.3	4932508	-4.04283	0.410453
C16orf89	146556	16	p13.3	5094123	-3.59572	0.654339
CPPED1	55313	16	p13.12	12753656	-4.25906	0.592186
NOMO1	23420	16	p13.11	14927643	5.0869	1.56348	1.73817
C16orf45	89927	16	p13.11	15528325	-4.84028	0.451671
NDE1	54820	16	p13.11	15737124	6.49506	2.04231	2.2661	1.73746
MYH11	4629	16	p13.11	15796992	-4.70067	0.319796	0.264483		-0.394565
NOMO3	408050	16	p13.11	16326389	5.0869	1.56348	1.73817
XYLT1	64131	16	p12.3	17196181			0.63847
NOMO2	283820	16	p12.3	18511182	5.0869	1.56348	1.73817
ARL6IP1	23204	16	p12.3	18802991	4.63667	1.67573	1.74842	1.58402
TMC7	79905	16	p12.3	18995256	7.12551	2.70143	2.81472	2.63057
LOC81691	81691	16	p12.3	20817767	4.52494	1.50597		1.55313
SCNN1G	6340	16	p12.2	23194040	-4.21947	0.410019		0.349689
SCNN1B	6338	16	p12.2	23313591	-4.06546	0.428924	0.358657
NDUFAB1	4706	16	p12.2	23592335			1.57634		0.475952
PALB2	79728	16	p12.2	23614483			1.54203
PLK1	5347	16	p12.2	23690201	11.0316	3.60356	4.18071	3.08119
HMGN2P3	728632	16	p12.1	26043038	5.41509	1.78162	1.70818	1.71158
IL4R	3566	16	p12.1	27325230	4.81169	1.76159	1.7565
IL21R	50615	16	p12.1	27413483	4.61204	1.55335		1.72449
SLX1B	79008	16	p11.2	29465822			1.6335
SULT1A4	445329	16	p11.2	29471207			1.6335
KIF22	3835	16	p11.2	29802034	8.01049	2.09132	2.20906	1.95414
PRRT2	112476	16	p11.2	29823409	-6.77662	0.610724	0.607081	0.620236
MVP	9961	16	p11.2	29831715				1.53056
ALDOA	226	16	p11.2	30064411			1.58954
PPP4C	5531	16	p11.2	30087385	5.33305	1.5769	1.69761
GDPD3	79153	16	p11.2	30116131	-3.61431	0.595962
SLX1A	548593	16	p11.2	30205164			1.65361
SLX1A-SULT1A3	100526830	16	p11.2	30205754			1.61338
SULT1A3	6818	16	p11.2	30210549			1.6335
DCTPP1	79077	16	p11.2	30435019			1.67257
PHKG2	5261	16	p11.2	30759620			1.53939		0.409742
ITGAX	3687	16	p11.2	31366509	4.46637	1.59521		1.76106
SLC6A10P	386757	16	p11.2	32888797	5.60625	2.4205	2.52298
LOC653562	653562	16	p11.2	33778249	5.60625	2.4205	2.52298
SHCBP1	79801	16	q11.2	46614466	7.92125	3.37384	3.66823	3.12666
ORC6	23594	16	q11.2	46723558	7.94787	3.04101	3.71811	2.74449
GPT2	84706	16	q11.2	46918308			1.6007
NETO2	81831	16	q12.1	47115431	7.23069	3.31559	3.4764	2.87759
ZNF423	23090	16	q12.1	49524521	-5.73032	0.639713	0.624743	0.659566
SALL1	6299	16	q12.1	51169886	-6.1166	0.558941	0.566651	0.557315
MMP2	4313	16	q12.2	55513081	-4.11615	0.442888	0.372461
BBS2	583	16	q12.2	56518259	-4.65309	0.632498
NUP93	9688	16	q13	56764017			1.58937
NLRC5	84166	16	q13	57050986	4.21669	1.6931		1.87313
GPR56	9289	16	q21	57653910	4.69274	1.95803	2.22813		0.385394
GINS3	64785	16	q21	58426298	4.2913	1.57534	1.79573
NDRG4	65009	16	q21	58497549	-3.75217	0.580411
CDH11	1009	16	q21	64980683			0.432709
CDH5	1003	16	q21	66400525			0.64821
CKLF	51192	16	q21	66586466			1.54158	1.52371
CMTM1	113540	16	q21	66600294			1.54158	1.52371
PLEKHG4	25894	16	q22.1	67311413	7.29903	1.6736	1.76042	1.52139
PSMB10	5699	16	q22.1	67968407	4.35039	1.59503		1.67308
CDH3	1001	16	q22.1	68678151	5.86379	4.09157	4.68146	3.22874
CIRH1A	84916	16	q22.1	69166499			1.52558
AARS	16	16	q22.1	70286297	5.06414	1.50381	1.65442
IL34	146433	16	q22.1	70613798	-4.88901	0.649964
HYDIN	54768	16	q22.2	70841287	-3.88485	0.499695
MARVELD3	91862	16	q22.2	71660056	4.77371	1.53065	1.6363
RFWD3	55159	16	q23.1	74655297	7.85481	1.95079	2.13485	1.76952
KARS	3735	16	q23.1	75661622			1.50143
CMC2	56942	16	q23.2	81009699	4.42374	1.64727	1.80206
CENPN	55839	16	q23.2	81040103	7.22448	2.67855	3.08034	2.4186
PKD1L2	114780	16	q23.2	81134484	-4.75528	0.620587
CMIP	80790	16	q23.3-q23.2	81478775	3.86772	1.53719
USP10	9100	16	q24.1	84733555			1.5297
CRISPLD2	83716	16	q24.1	84853587	-5.80236	0.332813	0.287572		-0.407424
GINS2	51659	16	q24.1	85711280	7.0912	2.41007	2.78553	2.02721
EMC8	10328	16	q24.1	85812230			1.51661		0.456939
CDT1	81620	16	q24.3	88870186	6.96989	2.32435	2.57262	1.81694
FANCA	2175	16	q24.3	89803959	10.693	2.84917	3.09693	2.60537
SERPINF1	5176	17	p13.3	1665259	-6.73605	0.277504	0.22354	0.369962
ASPA	443	17	p13.2	3377404	-7.18001	0.357447	0.347473	0.390491
GSG2	83903	17	p13.2	3627197	6.51335	1.77324	1.97294	1.5797
SPNS2	124976	17	p13.2	4402129	-3.83075	0.522429
CXCL16	58191	17	p13.2	4636828	4.81646	1.8724	2.12071	1.7627
FAM64A	54478	17	p13.2	6347735			1.56397
XAF1	54739	17	p13.1	6659156				1.68142
ALOX12P2	245	17	p13.1	6756895			1.64281		0.437695
ALOX12	239	17	p13.1	6899384	-7.78985	0.0869784	0.0979898	0.072804
GABARAP	11337	17	p13.1	7143738				0.620547
ZBTB4	57659	17	p13.1	7362685	-5.30632	0.647878		0.629054
SAT2	112483	17	p13.1	7529556	-5.5583	0.618855	0.630685
ATP1B2	482	17	p13.1	7554254	-6.6417	0.467005	0.48458	0.493804
WRAP53	55135	17	p13.1	7589389	5.30521	1.67338	1.6818	1.98937
PER1	5187	17	p13.1	8043788	-5.0907	0.600085	0.603859	0.536815
AURKB	9212	17	p13.1	8108049	8.49608	2.30994	2.65484	2.11697
RPL26	6154	17	p13.1	8280834			0.619948
GAS7	8522	17	p13.1	9813926	-5.33393	0.540618	0.499574
TMEM220	388335	17	p13.1	10616639	-5.17393	0.645833
SHISA6	388336	17	p12	11144740	-5.62147	0.388524	0.447934	0.423978
PMP22	5376	17	p12	15133096	-6.74111	0.334899	0.298979	0.360858
ZNF287	57336	17	p11.2	16453631	-4.21522	0.621523
RASD1	51655	17	p11.2	17397751	-4.66328	0.471437		0.441259
PEMT	10400	17	p11.2	17408877	-3.68009	0.656379
TOP3A	7156	17	p11.2	18177235			1.57373
USP32P2	220594	17	p11.2	18414576	9.17953	2.50672	2.81356	2.08948
MFAP4	4239	17	p11.2	19286755	-7.66668	0.248148	0.204646	0.349647
SLC47A1	55244	17	p11.2	19437167	-6.27473	0.407477	0.44424	0.426097
SPAG5	10615	17	q11.2	26904583	8.92023	3.26311	4.2359	2.80576
SNORD4A	26773	17	q11.2	27049600			1.54184
SNORD4B	26772	17	q11.2	27050699				1.54141
TRAF4	9618	17	q11.2	27071023	4.87418	1.73163	1.878
ERAL1	26284	17	q11.2	27182043			1.50559		0.511613
DHRS13	147015	17	q11.2	27224799			1.52293
ATAD5	79915	17	q11.2	29159020	7.58548	2.70708	2.75384	2.80138
PSMD11	5717	17	q11.2	30771481			1.53907
SLFN13	146857	17	q12	33762115	5.19221	2.77252		3.47445
SLFN12L	100506736	17	q12	33801942				1.84268
LOC100652927	100652927	17	q12	33842237				1.84268
CCL14	6358	17	q12	34310692	-8.33325	0.412368	0.376759	0.541027
CCL15	6359	17	q12	34324618	-8.33325	0.412368	0.376759	0.541027
CCL18	6362	17	q12	34391643	6.37349	4.81645	5.98408	3.79766
MYO19	80179	17	q12	34851599	5.34372	1.70019	1.76203
PSMB3	5691	17	q12	36909002			1.72645
GSDMB	55876	17	q12	38060848	4.36245	1.89272		2.67192
PSMD3	5709	17	q21.1	38137021			1.71879		0.39594
THRA	7067	17	q21.1	38218446	-5.76638	0.631319	0.643405
CDC6	990	17	q21.2	38444146	9.63236	5.1495	5.97204	4.4311
TOP2A	7153	17	q21.2	38544773	8.64201	5.10369	5.47851	4.9216
KRT13	3860	17	q21.2	39657233	-3.83108	0.188403
KRT19	3880	17	q21.2	39679869	3.99544	2.02203
KRT17	3872	17	q21.2	39775692	4.01329	3.17061	4.36656		0.49134
PSMC3IP	29893	17	q21.2	40724328	7.01985	2.03465	2.25906	1.82167
TUBG1	7283	17	q21.2	40761358	4.64849	1.55211	1.74037
EZH1	2145	17	q21.2	40852293	-4.85078	0.642158	0.632655
AOC3	8639	17	q21.31	41003201	-4.85121	0.47098
IFI35	3430	17	q21.31	41158742	4.51023	1.88194	1.97899	1.97911
VAT1	10493	17	q21.31	41166622	-6.88872	0.527815	0.547955	0.459399
BRCA1	672	17	q21.31	41196312	8.27558	2.75149	3.16714	2.74264
C17orf53	78995	17	q21.31	42219274	7.67588	2.00718	2.29783	1.73531
EFTUD2	9343	17	q21.31	42927655			1.62186
KIF18B	146909	17	q21.31	43002079	5.87951	1.63552	1.69618	1.53685
MIR196A1	406972	17	q21.32	46709852				1.553
ITGA3	3675	17	q21.33	48133340	5.62238	2.86942	3.78799	2.29842
EME1	146956	17	q21.33	48450581	6.76218	1.76681	1.8399	1.58703
ABCC3	8714	17	q21.33	48712218			2.19506
HLF	3131	17	q22	53342321	-6.19326	0.433638	0.417465	0.513788
TMEM100	55273	17	q22	53796988	-4.96474	0.647126	0.618979		-0.418103
ANKFN1	162282	17	q22	54230836	-6.76368	0.281906	0.285331	0.265566
MIR142	406934	17	q22	56408593	3.64817	1.55327		1.84356
PRR11	55771	17	q22	57232860	8.11723	2.86447	3.04849	2.65311
BRIP1	83990	17	q23.2	59756547	8.1136	4.2973	4.36693	3.84961
MRC2	9902	17	q23.2	60704762			0.615282
TANC2	26115	17	q23.3-q23.2	61086898			1.5292		0.433582
AMZ2P1	201283	17	q24.1	62962668	-3.58227	0.614115
AXIN2	8313	17	q24.1	63524681			0.664759
CEP112	201134	17	q24.1	63631658	-4.83289	0.506292	0.439332
KPNA2	3838	17	q24.2	66031848	7.96578	2.85742	3.25889	2.36507
SLC16A6	9120	17	q24.2	66263167	-3.79047	0.523565
FAM20A	54757	17	q24.2	66531257			0.580925
ABCA8	10351	17	q24.2	66863430	-10.9607	0.149897	0.135791	0.221854
ABCA9	10350	17	q24.2	66970773	-6.55042	0.314664	0.306941
ABCA6	23460	17	q24.3-q24.2	67074847	-8.01571	0.248313	0.216746	0.366512
ABCA10	10349	17	q24.3	67144148	-6.51772	0.384965	0.379494
ABCA5	23461	17	q24.3	67240576	-5.08775	0.448672	0.381044
HN1	51155	17	q25.1	73131343	5.33175	1.96231	2.1123	1.88359
NUP85	79902	17	q25.1	73201597	5.91401	1.53038	1.57985
MYO15B	80022	17	q25.1	73584139	-4.02854	0.570954
ITGB4	3691	17	q25.1	73717516	5.11779	2.38737	2.82506
FAM100B	283991	17	q25.1	74261286	4.71095	1.57746	1.67044	1.55657
TK1	7083	17	q25.3	76170160	7.52629	2.82492	3.148	2.51061
BIRC5	332	17	q25.3	76210277	7.6392	2.20466	2.4014	1.92687
TIMP2	7077	17	q25.3	76849059	-4.83019	0.450776	0.412484	0.52369
LOC100653515	100653515	17	q25.3	76886662	-4.33047	0.642437
EIF4A3	9775	17	q25.3	78109013			1.57816
RNF213	57674	17	q25.3	78234660	5.49366	1.81384	1.84415	2.06855
SLC16A3	9123	17	q25.3	80186282	5.78931	1.71772	1.76356	1.55142
SECTM1	6398	17	q25.3	80278900	4.50315	1.78948	1.83876	1.97113
FN3KRP	79672	17	q25.3	80674582	6.22558	1.61686	1.66163	1.58163
COLEC12	81035	18	p11.32	319355	-4.463	0.551062	0.496448
TYMS	7298	18	p11.32	657604	9.7221	4.30534	4.2391	4.41047
NDC80	10403	18	p11.32	2571510	6.82761	2.7926	2.69313	3.19027
EPB41L3	23136	18	p11.31	5392388	-4.88907	0.604524	0.591297
ARHGAP28	79822	18	p11.31	6834432	-8.00962	0.318378	0.310334	0.341394
PTPRM	5797	18	p11.23	7567314	-3.68758	0.518474
APCDD1	147495	18	p11.22	10454625	-3.57854	0.61169
PIEZO2	63895	18	p11.22-p11.21	10670244	-4.02435	0.64317
GNAL	2774	18	p11.21	11689014	-3.67336	0.638482
GREB1L	80000	18	q11.2-q11.1	18822203	-4.92681	0.48393
NPC1	4864	18	q11.2	21111463	5.24638	1.57933	1.67035
ANKRD29	147463	18	q11.2	21179977	-5.89338	0.4956	0.58505	0.500669
OSBPL1A	114876	18	q11.2	21742009	-5.7665	0.60439	0.630069	0.634411
ZNF521	25925	18	q11.2	22641888	-6.1615	0.427596	0.378386	0.518027
CDH2	1000	18	q12.1	25530930	-3.99213	0.525038
DSG1	1828	18	q12.1	28898052	-7.79942	0.0490597	0.068068	0.0336983
DSG2	1829	18	q12.1	29078027	7.07653	3.73517	3.904	3.48814
RNF125	54941	18	q12.1	29598445	-4.07367	0.614811
MOCOS	55034	18	q12.2	33767480	6.53066	3.00606	3.17467	2.98629
SETBP1	26040	18	q12.3	42260138	-6.41097	0.548014	0.537445	0.607162
SKA1	220134	18	q21.1	47901392	6.71352	2.07743	2.02847	2.08273
C18orf54	162681	18	q21.2	51885171	3.82537	1.64824
TCF4	6925	18	q21.2	52889562	-4.41326	0.514921	0.468376		-0.442472
NEDD4L	23327	18	q21.31	55711610	6.33844	2.49374	3.17401	2.01509
CCBE1	147372	18	q21.32	57098171	-7.59888	0.412604	0.425781	0.460398
BCL2	596	18	q21.33	60790579	-5.42314	0.660833	0.610373
CDH19	28513	18	q22.1	64168424	-4.12161	0.622484
DSEL	92126	18	q22.1	65173819	-4.58718	0.413197
DOK6	220164	18	q22.2	67068284			0.658436
TSHZ1	10194	18	q22.3	72922710	-4.80421	0.623136	0.60422
ZNF516	9658	18	q23	74069637	-6.82562	0.46531	0.50839	0.484113
PALM	5064	19	p13.3	708953			0.665022
CFD	1675	19	p13.3	859665	-7.55993	0.2962	0.294386	0.314301
SBNO2	22904	19	p13.3	1107633	3.80886	1.53619
CIRBP	1153	19	p13.3	1269267	-5.29513	0.556477	0.531409		-0.57705
LMNB2	84823	19	p13.3	2428163	4.31708	1.5826	1.75911
CHAF1A	10036	19	p13.3	4402660	7.03233	1.96483	2.01991	1.87494
UHRF1	29128	19	p13.3	4909510	7.68087	2.74905	2.87543	2.55013
ACER1	125981	19	p13.3	6306510	-4.46969	0.564221
ADAMTS10	81794	19	p13.2	8645126			0.653867
ZNF426	79088	19	p13.2	9638667	-5.51184	0.489775		0.409959
DNMT1	1786	19	p13.2	10244022	9.45698	2.15809	2.30072	2.08902
ICAM1	3383	19	p13.2	10381517	6.48131	2.91947	3.37415	2.438
SPC24	147841	19	p13.2	11257831	8.05817	1.96732	1.9585	1.9861
KANK2	25959	19	p13.2	11274943	-6.19064	0.513719	0.460833	0.550946
CNN1	1264	19	p13.2	11649579	-4.11416	0.419556
ZNF441	126068	19	p13.2	11877815	-4.15577	0.662857
ZNF433	163059	19	p13.2	12125532				0.659207
ZNF844	284391	19	p13.2	12175546	-4.95274	0.501539
ZNF20	7568	19	p13.2	12242165	-4.33382	0.604374
ZNF625	90589	19	p13.2	12255705	-4.33382	0.604374
ZNF709	163051	19	p13.2	12571998	-4.81622	0.657831	0.627976
RNASEH2A	10535	19	p13.2	12917428	8.55676	2.58846	2.63851	2.35899
SYCE2	256126	19	p13.2	13009894	4.9006	1.7036	1.80257	1.70961
[truncated: 373 more rows]
