# Supplementary material for: Impact of Gene Dosage on Gene Expression, Biological Processes and Survival in Cervical Cancer: A Genome-Wide Follow-Up Study
Source: PLoS One. 2014 May 30;9(5):e97842. doi: 10.1371/journal.pone.0097842 (PMC4039463; doi:10.1371/journal.pone.0097842)
Supplement: Table S2 — Expression and copy number assays using TaqMan probes (Applied Biosystems). (XLSX) [file pone.0097842.s003.xlsx]

## Sheet: Hoja1
Table S2. TaqMan assays from Applied Biosystems.
Gene Symbol	Assay ID	Validation
CCNB2	Hs00270424_m1	Gene Expression
CDC20	Hs00415851_g1	Gene Expression
CDK1	Hs00364293_m1	Gene Expression
CDKN2A	Hs00233365_m1	Gene Expression
CDKN3	Hs00193192_m1	Gene Expression
CFD	Hs00157263_m1	Gene Expression
CKS2	Hs00854958_g1	Gene Expression
CLDN1	Hs00221623_m1	Gene Expression
ECT2	Hs00216455_m1	Gene Expression
EDN3	Hs00180242_m1	Gene Expression
MCM2	Hs00170472_m1	Gene Expression
MKI67	Hs00606991_m1	Gene Expression
NLGN1	Hs00208784_m1	Gene Expression
NUSAP1	Hs00251213_m1	Gene Expression
PARP1	Hs00242302_m1	Gene Expression
PCNA	Hs00427214_g1	Gene Expression
PLOD2	Hs00168688_m1	Gene Expression
PLSCR1	Hs00275514_m1	Gene Expression
PLSCR4	Hs00220482_m1	Gene Expression
PRC1	Hs01597831_m1	Gene Expression
RFC4	Hs00427469_m1	Gene Expression
RRM2	Hs00357247_g1	Gene Expression
SMC4	Hs00374522_m1	Gene Expression
SYCP2	Hs00204558_m1	Gene Expression
TOP2A	Hs01032127_g1	Gene Expression
TYMS	Hs00426591_m1	Gene Expression
WISP2	Hs00180242_m1	Gene Expression
ZWINT	Hs00199952_m1	Gene Expression
GAPDH	Hs02758991_g1	Gene Expression
CLDN1	Hs01867108_cn	Copy number
ECT2	Hs04786655_cn	Copy number
NAALADL1	Hs04742366_cn	Copy number
NLGN1	Hs01208405_cn	Copy number
PLOD2	Hs04740370_cn	Copy number
PLSCR1	Hs06619282_cn	Copy number
PLSCR4	Hs06650162_cn	Copy number
RNASE P	4401631	Copy number
