# Supplementary material for: Impact of Gene Dosage on Gene Expression, Biological Processes and Survival in Cervical Cancer: A Genome-Wide Follow-Up Study
Source: PLoS One. 2014 May 30;9(5):e97842. doi: 10.1371/journal.pone.0097842 (PMC4039463; doi:10.1371/journal.pone.0097842)
Supplement: Table S3 — Status of copy number of the 862 genes deregulated exclusively in high-CN tumors. a. The values of gene expression (fold change) of all these genes are indicated in Table S1. b. All losses were of 1 copy. Combined genes are those that were deleted in some and amplified in other tumors. (XLSX) [file pone.0097842.s004.xlsx]

## Sheet: TS3
Table S3. Status of copy number of the 862 genes deregulated exclusively in high-CN tumors.a
Gene Symbol	Gene ID	Chromosome	Arm	CN alterationb	Number of Tumors with CN alteration
AGMAT	79814	1	1p	none	0
AGRN	375790	1	1p	none	0
ATP1A1	476	1	1p	loss	1
BCAR3	8412	1	1p	loss	1
C1orf151-NBL1	100532736	1	1p	gain	1
COL24A1	255631	1	1p	none	0
DNAJB4	11080	1	1p	none	0
ECE1	1889	1	1p	gain	1
ELTD1	64123	1	1p	none	0
EMC1	23065	1	1p	gain	1
ENO1	2023	1	1p	none	0
EPHB2	2048	1	1p	gain	1
ERI3	79033	1	1p	none	0
GBP5	115362	1	1p	none	0
GJB3	2707	1	1p	none	0
GJB4	127534	1	1p	none	0
HIST2H2BA	337875	1	1p	loss	1
HS2ST1	9653	1	1p	none	0
IFI6	2537	1	1p	none	0
IL12RB2	3595	1	1p	gain	1
LEPR	3953	1	1p	gain	1
LEPROT	54741	1	1p	gain	1
LOC339524	339524	1	1p	none	0
LRP8	7804	1	1p	none	0
LRRC8D	55144	1	1p	none	0
MAD2L2	10459	1	1p	gain	1
MAN1C1	57134	1	1p	none	0
MOV10	4343	1	1p	loss	1
MRPL37	51253	1	1p	none	0
MRPS15	64960	1	1p	none	0
NBL1	4681	1	1p	gain	1
NEGR1	257194	1	1p	gain	1
PODN	127435	1	1p	none	0
PPT1	5538	1	1p	none	0
PSMA5	5686	1	1p	loss	1
PSMB2	5690	1	1p	none	0
PSRC1	84722	1	1p	loss	1
PTGFR	5737	1	1p	none	0
PTGFRN	5738	1	1p	loss	1
RNF19B	127544	1	1p	none	0
ROR1	4919	1	1p	gain	1
SELRC1	65260	1	1p	none	0
SERINC2	347735	1	1p	none	0
SLC2A1	6513	1	1p	gain	1
SLC9A1	6548	1	1p	none	0
SMPDL3B	27293	1	1p	none	0
SNRNP40	9410	1	1p	none	0
SPATA6	54558	1	1p	gain	1
TBX15	6913	1	1p	loss	1
TIE1	7075	1	1p	gain	1
TINAGL1	64129	1	1p	none	0
TMEM54	113452	1	1p	none	0
TPI1P1	729708	1	1p	none	0
TXNDC12	51060	1	1p	none	0
YARS	8565	1	1p	none	0
ADAR	103	1	1q	gain	1
AKT3	10000	1	1q	gain	2
ALDH9A1	223	1	1q	gain	2
C1orf21	81563	1	1q	gain	4
CNIH4	29097	1	1q	gain	2
DARC	2532	1	1q	gain	4
DARS2	55157	1	1q	gain	2
DDR2	4921	1	1q	gain	4
EDARADD	128178	1	1q	gain	2
EFNA1	1942	1	1q	gain	1
FCGR3A	2214	1	1q	gain	4
FCGR3B	2215	1	1q	gain	4
FMOD	2331	1	1q	gain	2
GALNT2	2590	1	1q	gain	4
HIST2H2BE	8349	1	1q	none	0
HIST2H2BF	440689	1	1q	none	0
HIST2H4A	8370	1	1q	none	0
HIST2H4B	554313	1	1q	none	0
HIST3H2A	92815	1	1q	gain	1
ILF2	3608	1	1q	gain	1
IPO9	55705	1	1q	gain	1
KCNK1	3775	1	1q	gain	4
KIAA1804	84451	1	1q	gain	4
MLLT11	10962	1	1q	none	0
NCF2	4688	1	1q	gain	4
PLA2G4A	5321	1	1q	gain	4
PPP2R5A	5525	1	1q	gain	1
PRELP	5549	1	1q	gain	2
PRRX1	5396	1	1q	gain	4
PSMB4	5692	1	1q	gain	1
S100A4	6275	1	1q	gain	1
SELP	6403	1	1q	gain	4
SLC19A2	10560	1	1q	gain	4
SMG5	23381	1	1q	none	0
SMYD2	56950	1	1q	gain	4
SYT11	23208	1	1q	gain	1
TAGLN2	8407	1	1q	gain	4
TOR3A	64222	1	1q	gain	2
ZNF695	57116	1	1q	gain	1
ANTXR1	84168	2	2p	none	0
BOLA3	388962	2	2p	none	0
CMPK2	129607	2	2p	none	0
CNRIP1	25927	2	2p	none	0
CYP1B1	1545	2	2p	loss	1
FAM49A	81553	2	2p	none	0
HK2	3099	2	2p	none	0
KRTCAP3	200634	2	2p	none	0
MEIS1	4211	2	2p	none	0
MSH6	2956	2	2p	loss	1
NCOA1	8648	2	2p	none	0
PAIP2B	400961	2	2p	none	0
PXDN	7837	2	2p	none	0
SLC8A1	6546	2	2p	loss	1
SNORD94	692225	2	2p	none	0
SOCS5	9655	2	2p	loss	1
WDR54	84058	2	2p	none	0
YPEL5	51646	2	2p	none	0
ANKRD44	91526	2	2q	combined	2
AOX1	316	2	2q	loss	3
ARL6IP6	151188	2	2q	loss	1
BAZ2B	29994	2	2q	loss	1
CALCRL	10203	2	2q	none	0
CLK1	1195	2	2q	loss	3
COL3A1	1281	2	2q	loss	1
COL6A3	1293	2	2q	loss	5
DTYMK	1841	2	2q	loss	3
FRZB	2487	2	2q	loss	1
GYPC	2995	2	2q	none	0
IL1B	3553	2	2q	none	0
IL1R1	3554	2	2q	none	0
LANCL1	10314	2	2q	loss	2
LRRFIP1	9208	2	2q	loss	5
MBD5	55777	2	2q	loss	1
NOSTRIN	115677	2	2q	loss	1
PDE1A	5136	2	2q	loss	1
SNED1	25992	2	2q	loss	3
TFPI	7035	2	2q	none	0
ZC3H6	376940	2	2q	none	0
CNTN4	152330	3	3p	loss	4
CX3CR1	1524	3	3p	loss	5
EIF4E3	317649	3	3p	loss	6
FAM3D	131177	3	3p	loss	5
FBLN2	2199	3	3p	loss	5
FGD5	152273	3	3p	loss	5
FYCO1	79443	3	3p	loss	4
MST1R	4486	3	3p	loss	5
PFKFB4	5210	3	3p	loss	6
PSMC1P1	151645	3	3p	loss	4
RPL15	6138	3	3p	loss	4
SNRK	54861	3	3p	loss	4
SNRK-AS1	100873954	3	3p	loss	4
TRAIP	10293	3	3p	loss	5
TTLL3	26140	3	3p	loss	4
UBE2E2	7325	3	3p	loss	5
ULK4	54986	3	3p	loss	5
VGLL3	389136	3	3p	loss	4
ZNF385D	79750	3	3p	loss	4
ABCF3	55324	3	3q	gain	6
ABI3BP	25890	3	3q	gain	7
ACAD9	28976	3	3q	gain	5
ACPL2	92370	3	3q	gain	8
ALG3	10195	3	3q	gain	6
AP2M1	1173	3	3q	gain	6
C3orf55	152078	3	3q	gain	9
CCDC80	151887	3	3q	gain	8
CEP19	84984	3	3q	gain	4
CLDN1	9076	3	3q	gain	10
CLDN16	10686	3	3q	gain	10
COMMD2	51122	3	3q	gain	9
COX17	10063	3	3q	gain	8
CPOX	1371	3	3q	gain	8
DBR1	51163	3	3q	gain	9
EHHADH	1962	3	3q	gain	6
EIF2B5	8893	3	3q	gain	6
EIF4G1	1981	3	3q	gain	6
EPHA6	285220	3	3q	gain	8
ESYT3	83850	3	3q	gain	7
FBXO45	200933	3	3q	gain	4
FNDC3B	64778	3	3q	gain	9
GSK3B	2932	3	3q	gain	9
GTF2E1	2960	3	3q	gain	6
IGF2BP2	10644	3	3q	gain	5
KALRN	8997	3	3q	gain	8
KPNA1	3836	3	3q	gain	7
LIPH	200879	3	3q	gain	5
LOC152217	152217	3	3q	gain	4
LSAMP	4045	3	3q	gain	9
LSG1	55341	3	3q	gain	6
MFI2	4241	3	3q	gain	4
MLF1	4291	3	3q	gain	9
MSL2	55167	3	3q	gain	9
MYLK	4638	3	3q	gain	8
NAA50	80218	3	3q	gain	7
NCEH1	57552	3	3q	gain	9
P2RY14	9934	3	3q	gain	9
PARP9	83666	3	3q	gain	7
PCCB	5096	3	3q	gain	9
PDCD10	11235	3	3q	gain	10
PDIA5	10954	3	3q	gain	8
PIGX	54965	3	3q	gain	4
PLSCR1	5359	3	3q	gain	10
PLSCR4	57088	3	3q	gain	10
PLXNA1	5361	3	3q	gain	7
POLR2H	5437	3	3q	gain	6
PRKCI	5584	3	3q	gain	9
PROS1	5627	3	3q	gain	7
PSMD2	5708	3	3q	gain	6
QTRTD1	79691	3	3q	gain	7
RNF168	165918	3	3q	gain	4
RPN1	6184	3	3q	gain	5
RSRC1	51319	3	3q	gain	9
RTP4	64108	3	3q	gain	8
RUVBL1	8607	3	3q	gain	7
SENP2	59343	3	3q	gain	5
SENP5	205564	3	3q	gain	4
STXBP5L	9515	3	3q	gain	6
TBCCD1	55171	3	3q	gain	5
TM4SF18	116441	3	3q	gain	9
TMEM41A	90407	3	3q	gain	5
UMPS	7372	3	3q	gain	7
WDR53	348793	3	3q	gain	4
ACOX3	8310	4	4p	loss	5
ADD1	118	4	4p	loss	6
APBB2	323	4	4p	loss	5
FAM114A1	92689	4	4p	loss	5
FBXL5	26234	4	4p	loss	5
FLJ13197	79667	4	4p	loss	5
LIMCH1	22998	4	4p	loss	5
RPL9	6133	4	4p	loss	5
UCHL1	7345	4	4p	loss	5
ANTXR2	118429	4	4q	loss	4
BDH2	56898	4	4q	loss	4
CTSO	1519	4	4q	loss	5
CXCL10	3627	4	4q	loss	4
CXCL11	6373	4	4q	loss	4
CXCL9	4283	4	4q	loss	4
DCLK2	166614	4	4q	loss	5
FAM175A	84142	4	4q	loss	4
FAM190A	401145	4	4q	loss	4
FAM198B	51313	4	4q	loss	5
GPM6A	2823	4	4q	loss	4
HAND2	9464	4	4q	loss	4
HPGDS	27306	4	4q	loss	4
HSD17B11	51170	4	4q	loss	4
IGFBP7	3490	4	4q	loss	3
IL8	3576	4	4q	combined	3
KDR	3791	4	4q	loss	3
MAML3	55534	4	4q	loss	5
MRPS18C	51023	4	4q	loss	4
NDNF	79625	4	4q	loss	4
NPY1R	4886	4	4q	loss	4
NR3C2	4306	4	4q	loss	5
PDGFRA	5156	4	4q	loss	3
RUFY3	22902	4	4q	loss	4
SLC9B2	133308	4	4q	loss	4
WDR17	116966	4	4q	loss	4
C7	730	5	5p	gain	4
CEP72	55722	5	5p	gain	2
DAB2	1601	5	5p	gain	4
SDHA	6389	5	5p	gain	2
SEMA5A	9037	5	5p	gain	4
SKP2	6502	5	5p	gain	4
CAMLG	819	5	5q	none	0
CREBRF	153222	5	5q	none	0
ESM1	11082	5	5q	none	0
HMGN2P27	100874471	5	5q	loss	1
IGIP	492311	5	5q	none	0
ISOC1	51015	5	5q	loss	1
LOC728554	728554	5	5q	none	0
MEF2C	4208	5	5q	loss	1
MIR145	406937	5	5q	none	0
PCDHB13	56123	5	5q	none	0
PCDHB15	56121	5	5q	none	0
PCDHB16	57717	5	5q	none	0
PCDHB2	56133	5	5q	none	0
PCDHB6	56130	5	5q	none	0
PCDHGA11	56105	5	5q	none	0
PDGFRB	5159	5	5q	none	0
PIK3R1	5295	5	5q	none	0
PRELID2	153768	5	5q	none	0
RPS23	6228	5	5q	none	0
SFXN1	94081	5	5q	none	0
SGCD	6444	5	5q	none	0
SPRY4	81848	5	5q	none	0
THOC3	84321	5	5q	none	0
ZNF608	57507	5	5q	loss	1
C6orf106	64771	6	6p	none	0
DAAM2	23500	6	6p	gain	1
FANCE	2178	6	6p	none	0
HIST1H1D	3007	6	6p	gain	1
HIST1H1T	3010	6	6p	gain	1
HIST1H2AD	3013	6	6p	gain	1
MEA1	4201	6	6p	none	0
MNF1	84300	6	6p	none	0
OR2B6	26212	6	6p	gain	1
PI16	221476	6	6p	gain	1
PSMB8	5696	6	6p	none	0
SLC25A27	9481	6	6p	gain	1
TMEM63B	55362	6	6p	gain	1
TNFRSF21	27242	6	6p	gain	1
TREM1	54210	6	6p	gain	1
TUBB	203068	6	6p	none	0
UHRF1BP1	54887	6	6p	none	0
XPO5	57510	6	6p	none	0
BAI3	577	6	6q	loss	2
CEP85L	387119	6	6q	none	0
CTGF	1490	6	6q	loss	1
FHL5	9457	6	6q	loss	2
GRIK2	2898	6	6q	loss	2
IRAK1BP1	134728	6	6q	loss	2
KIAA0408	9729	6	6q	loss	1
KPNA5	3841	6	6q	none	0
L3MBTL3	84456	6	6q	loss	1
MAN1A1	4121	6	6q	none	0
MOXD1	26002	6	6q	loss	1
PARK2	5071	6	6q	none	0
RPS12	6206	6	6q	loss	1
RSPO3	84870	6	6q	loss	1
SESN1	27244	6	6q	loss	1
SMPDL3A	10924	6	6q	loss	1
SOGA3	387104	6	6q	loss	1
STXBP5	134957	6	6q	loss	1
ULBP3	79465	6	6q	loss	1
UST	10090	6	6q	loss	1
AEBP1	165	7	7p	none	0
C7orf41	222166	7	7p	gain	1
ELMO1	9844	7	7p	gain	1
H2AFV	94239	7	7p	none	0
MEOX2	4223	7	7p	gain	1
RASA4CP	401331	7	7p	none	0
SNX10	29887	7	7p	none	0
AASS	10157	7	7q	none	0
ABCB1	5243	7	7q	none	0
ADAM22	53616	7	7q	none	0
AKR1B1	231	7	7q	gain	1
ATXN7L1	222255	7	7q	none	0
BAIAP2L1	55971	7	7q	none	0
BCAP29	55973	7	7q	none	0
COG5	10466	7	7q	none	0
DENND2A	27147	7	7q	loss	1
ERV3-1	2086	7	7q	none	0
FAM180A	389558	7	7q	gain	1
GALNT11	63917	7	7q	combined	2
GIMAP6	474344	7	7q	combined	2
GIMAP7	168537	7	7q	combined	2
GIMAP8	155038	7	7q	combined	2
HGF	3082	7	7q	none	0
MET	4233	7	7q	none	0
NUP205	23165	7	7q	gain	1
PCOLCE	5118	7	7q	none	0
PDIA4	9601	7	7q	loss	1
PDK4	5166	7	7q	none	0
PLOD3	8985	7	7q	none	0
PRSS3P2	154754	7	7q	gain	1
RARRES2	5919	7	7q	combined	2
RASA4	10156	7	7q	none	0
RASA4B	100271927	7	7q	none	0
STAG3	10734	7	7q	none	0
TPST1	8460	7	7q	none	0
UPK3BL	100134938	7	7q	none	0
ZNF117	51351	7	7q	none	0
ADAMDEC1	27299	8	8p	none	0
ANGPT2	285	8	8p	none	0
C8orf4	56892	8	8p	none	0
CLU	1191	8	8p	loss	1
CSGALNACT1	55790	8	8p	none	0
EIF4EBP1	1978	8	8p	loss	1
LOXL2	4017	8	8p	none	0
MFHAS1	9258	8	8p	none	0
PDGFRL	5157	8	8p	none	0
PLAT	5327	8	8p	gain	1
RBPMS	11030	8	8p	loss	1
REEP4	80346	8	8p	none	0
SGK223	157285	8	8p	none	0
TACC1	6867	8	8p	loss	1
TNFRSF10A	8797	8	8p	none	0
TNFRSF10D	8793	8	8p	none	0
ATAD2	29028	8	8q	none	0
CSMD3	114788	8	8q	gain	2
CYP7B1	9420	8	8q	gain	1
FZD6	8323	8	8q	gain	2
GEM	2669	8	8q	gain	2
GGH	8836	8	8q	none	0
KHDRBS3	10656	8	8q	gain	2
LAPTM4B	55353	8	8q	gain	1
LY6K	54742	8	8q	gain	1
NIPAL2	79815	8	8q	gain	1
PRKDC	5591	8	8q	none	0
RIMS2	9699	8	8q	gain	2
ZFPM2	23414	8	8q	gain	2
ZHX1	11244	8	8q	none	0
ADAMTSL1	92949	9	9p	gain	1
BNC2	54796	9	9p	gain	1
CCDC107	203260	9	9p	none	0
CCL21	6366	9	9p	none	0
CD274	29126	9	9p	gain	2
ELAVL2	1993	9	9p	gain	1
GLIPR2	152007	9	9p	none	0
HAUS6	54801	9	9p	gain	1
HINT2	84681	9	9p	none	0
KGFLP1	387628	9	9p	none	0
KGFLP2	654466	9	9p	none	0
KIAA1161	57462	9	9p	none	0
MGC24103	158295	9	9p	gain	1
PTENP1	11191	9	9p	none	0
PTPRD	5789	9	9p	gain	1
TEK	7010	9	9p	gain	1
VCP	7415	9	9p	none	0
CEP78	84131	9	9q	gain	1
CORO2A	7464	9	9q	gain	1
ERCC6L2	375748	9	9q	none	0
EXOSC2	23404	9	9q	combined	2
GNA14	9630	9	9q	gain	1
GSN	2934	9	9q	gain	1
HABP4	22927	9	9q	gain	1
LHX2	9355	9	9q	gain	1
NIPSNAP3B	55335	9	9q	gain	1
OMD	4958	9	9q	gain	1
PAPPA	5069	9	9q	gain	2
PBX3	5090	9	9q	gain	1
PCSK5	5125	9	9q	gain	1
PGM5	5239	9	9q	none	0
PGM5P2	595135	9	9q	none	0
PHF19	26147	9	9q	gain	1
POLE3	54107	9	9q	none	0
PRPF4	9128	9	9q	none	0
PTCH1	5727	9	9q	none	0
RASEF	158158	9	9q	gain	1
SMC2	10592	9	9q	gain	1
SVEP1	79987	9	9q	gain	1
TRAF2	7186	9	9q	none	0
TUBB4B	10383	9	9q	none	0
VAV2	7410	9	9q	gain	1
WDR34	89891	9	9q	loss	1
WDR5	11091	9	9q	gain	1
CUBN	8029	10	10p	loss	2
FAM188A	80013	10	10p	loss	2
MLLT10	8028	10	10p	loss	2
MPP7	143098	10	10p	loss	2
MYO3A	53904	10	10p	loss	2
NMT2	9397	10	10p	loss	2
PFKP	5214	10	10p	loss	2
SUV39H2	79723	10	10p	loss	2
ZEB1	6935	10	10p	loss	2
ZNF25	219749	10	10p	loss	2
ACADSB	36	10	10q	loss	2
ADRA2A	150	10	10q	loss	2
AGAP11	119385	10	10q	loss	3
BICC1	80114	10	10q	loss	2
C10orf32	119032	10	10q	loss	3
CCDC6	8030	10	10q	loss	2
CPEB3	22849	10	10q	loss	3
CXCL12	6387	10	10q	loss	2
FAM190B	54462	10	10q	loss	3
HSPA12A	259217	10	10q	loss	2
IFIT3	3437	10	10q	loss	3
MMRN2	79812	10	10q	loss	3
PDCD4	27250	10	10q	loss	2
RAB11FIP2	22841	10	10q	loss	2
RHOBTB1	9886	10	10q	loss	2
SGMS1	259230	10	10q	loss	2
SORBS1	10580	10	10q	loss	3
VSTM4	196740	10	10q	loss	2
ZCCHC24	219654	10	10q	loss	2
ZRANB1	54764	10	10q	loss	2
AMPD3	272	11	11p	none	0
APBB1	322	11	11p	none	0
DCHS1	8642	11	11p	none	0
H19	283120	11	11p	none	0
LDHA	3939	11	11p	none	0
MIR675	100033819	11	11p	none	0
MRPL17	63875	11	11p	none	0
RRM1	6240	11	11p	none	0
ACAT1	38	11	11q	loss	2
ARRB1	408	11	11q	gain	1
BLID	414899	11	11q	loss	2
C11orf82	220042	11	11q	combined	2
CD248	57124	11	11q	combined	2
DIXDC1	85458	11	11q	loss	2
EFEMP2	30008	11	11q	combined	2
FOLR2	2350	11	11q	gain	1
FZD4	8322	11	11q	combined	2
GUCY1A2	2977	11	11q	loss	2
H2AFX	3014	11	11q	loss	2
JAM3	83700	11	11q	loss	2
KLHL35	283212	11	11q	gain	1
ME3	10873	11	11q	combined	2
NAA40	79829	11	11q	gain	1
PRSS23	11098	11	11q	combined	2
RBM14	10432	11	11q	combined	2
SERPING1	710	11	11q	none	0
SLC29A2	3177	11	11q	combined	2
SLC43A3	29015	11	11q	none	0
A2M	2	12	12p	gain	1
ABCC9	10060	12	12p	gain	1
AK4P3	645619	12	12p	gain	1
CACNA1C	775	12	12p	gain	1
CCDC77	84318	12	12p	gain	1
GAPDH	2597	12	12p	gain	1
ITPR2	3709	12	12p	gain	1
KCNJ8	3764	12	12p	gain	1
LOC728715	728715	12	12p	gain	1
MGP	4256	12	12p	gain	1
MRPL51	51258	12	12p	gain	1
OVOS	408186	12	12p	gain	1
OVOS2	144203	12	12p	gain	1
RASSF8	11228	12	12p	gain	1
RERG	85004	12	12p	gain	1
WNK1	65125	12	12p	gain	1
ACACB	32	12	12q	none	0
ACVRL1	94	12	12q	none	0
ANKLE2	23141	12	12q	none	0
ANKS1B	56899	12	12q	gain	1
ANO4	121601	12	12q	gain	1
ARHGEF25	115557	12	12q	none	0
CALCOCO1	57658	12	12q	gain	1
CDK4	1019	12	12q	none	0
CNTN1	1272	12	12q	gain	1
DRAM1	55332	12	12q	gain	1
EIF4B	1975	12	12q	gain	1
FAM19A2	338811	12	12q	gain	1
FGD6	55785	12	12q	none	0
GLT8D2	83468	12	12q	gain	1
GNPTAB	79158	12	12q	none	0
HOXC4	3221	12	12q	gain	1
HOXC6	3223	12	12q	gain	1
HOXC9	3225	12	12q	gain	1
LOC400061	400061	12	12q	none	0
LRP1	4035	12	12q	none	0
LUM	4060	12	12q	gain	1
MARS	4141	12	12q	none	0
METTL7A	25840	12	12q	none	0
NTS	4922	12	12q	gain	1
NUP107	57122	12	12q	gain	1
OAS1	4938	12	12q	none	0
PPFIA2	8499	12	12q	gain	1
PXMP2	5827	12	12q	none	0
RAB3IP	117177	12	12q	gain	1
RACGAP1P	83956	12	12q	gain	1
RAD9B	144715	12	12q	none	0
RASSF9	9182	12	12q	gain	1
SHMT2	6472	12	12q	none	0
SLC38A1	81539	12	12q	gain	1
SOCS2	8835	12	12q	none	0
TMBIM4	51643	12	12q	gain	1
TMEM106C	79022	12	12q	gain	1
TRPV4	59341	12	12q	none	0
UNG	7374	12	12q	none	0
COX17P1	81993	13	13q	combined	3
EDNRB	1910	13	13q	combined	2
KCNRG	283518	13	13q	combined	3
LHFP	10186	13	13q	combined	3
LPAR6	10161	13	13q	combined	3
N4BP2L2	10443	13	13q	combined	3
NBEA	26960	13	13q	combined	2
RPL21	6144	13	13q	combined	3
SNORA27	619499	13	13q	combined	3
SNORD102	26771	13	13q	combined	3
TBC1D4	9882	13	13q	combined	2
TDRD3	81550	13	13q	combined	2
TRIM13	10206	13	13q	combined	3
AJUBA	84962	14	14q	none	0
ANG	283	14	14q	none	0
C14orf28	122525	14	14q	gain	3
C14orf37	145407	14	14q	gain	3
CDCA4	55038	14	14q	none	0
DIO3OS	64150	14	14q	gain	2
EGLN3	112399	14	14q	gain	2
EMC9	51016	14	14q	gain	2
IRF9	10379	14	14q	gain	2
JAG2	3714	14	14q	none	0
LIN52	91750	14	14q	gain	2
MIR1247	100302145	14	14q	gain	2
MMP14	4323	14	14q	none	0
NYNRIN	57523	14	14q	gain	2
OSGEP	55644	14	14q	none	0
PARP2	10038	14	14q	none	0
PSMA6	5687	14	14q	gain	2
PSMB5	5693	14	14q	none	0
PSMC1	5700	14	14q	gain	2
PSME2	5721	14	14q	gain	2
PTGER2	5732	14	14q	gain	3
REC8	9985	14	14q	gain	2
RHOJ	57381	14	14q	gain	2
RNASE4	6038	14	14q	none	0
SNORD113-3	767563	14	14q	gain	2
SNORD113-4	767564	14	14q	gain	2
SNORD114-2	767578	14	14q	gain	2
TDP1	55775	14	14q	gain	2
TGFB3	7043	14	14q	gain	2
TMEM30B	161291	14	14q	gain	4
TRAF3	7187	14	14q	none	0
UBR7	55148	14	14q	gain	2
VRK1	7443	14	14q	gain	3
WARS	7453	14	14q	gain	2
XRCC3	7517	14	14q	none	0
ADPGK	83440	15	15q	none	0
ALDH1A2	8854	15	15q	none	0
CLN6	54982	15	15q	none	0
DNM1P46	196968	15	15q	none	0
DTWD1	56986	15	15q	none	0
FBN1	2200	15	15q	none	0
FGF7	2252	15	15q	none	0
GOLGA6B	55889	15	15q	none	0
GOLGA6L10	647042	15	15q	none	0
GOLGA6L3	100133220	15	15q	none	0
GOLGA6L5	374650	15	15q	none	0
GOLGA6L9	440295	15	15q	none	0
IDH2	3418	15	15q	none	0
ISLR	3671	15	15q	none	0
LOC400464	400464	15	15q	none	0
LOC643696	643696	15	15q	none	0
MTMR10	54893	15	15q	none	0
PAR-SN	347746	15	15q	none	0
PEAK1	79834	15	15q	none	0
PKM	5315	15	15q	none	0
PRTG	283659	15	15q	none	0
RCCD1	91433	15	15q	none	0
RPP25	54913	15	15q	none	0
SEMA6D	80031	15	15q	none	0
SLC30A4	7782	15	15q	loss	1
SNORD107	91380	15	15q	none	0
SNORD116-2	100033414	15	15q	none	0
SNORD116-26	100033438	15	15q	none	0
SNORD116-29	100033821	15	15q	none	0
SNORD64	347686	15	15q	none	0
SNURF	8926	15	15q	none	0
TJP1	7082	15	15q	none	0
ALDOA	226	16	16p	none	0
DCTPP1	79077	16	16p	none	0
ECI1	1632	16	16p	none	0
HN1L	90861	16	16p	none	0
IL4R	3566	16	16p	none	0
KCTD5	54442	16	16p	none	0
LOC653562	653562	16	16p	none	0
MSRB1	51734	16	16p	none	0
MYH11	4629	16	16p	loss	1
NDUFAB1	4706	16	16p	none	0
NOMO1	23420	16	16p	loss	1
NOMO2	283820	16	16p	loss	1
NOMO3	408050	16	16p	loss	1
PALB2	79728	16	16p	none	0
PGP	283871	16	16p	none	0
PHKG2	5261	16	16p	none	0
PPP4C	5531	16	16p	none	0
SCNN1B	6338	16	16p	none	0
SLC6A10P	386757	16	16p	none	0
SLX1A	548593	16	16p	none	0
SLX1A-SULT1A3	100526830	16	16p	none	0
SLX1B	79008	16	16p	none	0
SNRNP25	79622	16	16p	none	0
SULT1A3	6818	16	16p	none	0
SULT1A4	445329	16	16p	none	0
THOC6	79228	16	16p	none	0
TMEM8A	58986	16	16p	none	0
TNFRSF12A	51330	16	16p	none	0
XYLT1	64131	16	16p	loss	1
AARS	16	16	16q	none	0
CDH11	1009	16	16q	none	0
CDH5	1003	16	16q	none	0
CIRH1A	84916	16	16q	none	0
CMC2	56942	16	16q	none	0
CRISPLD2	83716	16	16q	none	0
EMC8	10328	16	16q	none	0
GINS3	64785	16	16q	none	0
GPR56	9289	16	16q	none	0
GPT2	84706	16	16q	none	0
KARS	3735	16	16q	none	0
MARVELD3	91862	16	16q	none	0
MMP2	4313	16	16q	none	0
NUP93	9688	16	16q	none	0
USP10	9100	16	16q	none	0
ALOX12P2	245	17	17p	loss	2
FAM64A	54478	17	17p	loss	2
GAS7	8522	17	17p	loss	3
RPL26	6154	17	17p	loss	3
SAT2	112483	17	17p	loss	3
TOP3A	7156	17	17p	loss	1
ABCA10	10349	17	17q	none	0
ABCA5	23461	17	17q	none	0
ABCA9	10350	17	17q	none	0
ABCC3	8714	17	17q	none	0
AXIN2	8313	17	17q	none	0
CEP112	201134	17	17q	none	0
DHRS13	147015	17	17q	none	0
EFTUD2	9343	17	17q	loss	2
EIF4A3	9775	17	17q	none	0
ERAL1	26284	17	17q	none	0
EZH1	2145	17	17q	loss	2
FAM20A	54757	17	17q	none	0
ITGB4	3691	17	17q	none	0
KRT17	3872	17	17q	none	0
MRC2	9902	17	17q	loss	1
MYO19	80179	17	17q	none	0
NUP85	79902	17	17q	none	0
PSMB3	5691	17	17q	none	0
PSMD11	5717	17	17q	none	0
PSMD3	5709	17	17q	none	0
SNORD4A	26773	17	17q	none	0
TANC2	26115	17	17q	loss	1
THRA	7067	17	17q	none	0
TMEM100	55273	17	17q	none	0
TRAF4	9618	17	17q	none	0
TUBG1	7283	17	17q	loss	2
COLEC12	81035	18	18p	none	0
EPB41L3	23136	18	18p	none	0
BCL2	596	18	18q	loss	2
DOK6	220164	18	18q	loss	2
NPC1	4864	18	18q	none	0
TCF4	6925	18	18q	loss	2
TSHZ1	10194	18	18q	loss	2
ADAMTS10	81794	19	19p	loss	4
BST2	684	19	19p	loss	4
CALR	811	19	19p	loss	4
CIRBP	1153	19	19p	loss	4
DCAF15	90379	19	19p	loss	4
GLT25D1	79709	19	19p	loss	4
LMNB2	84823	19	19p	loss	4
NACC1	112939	19	19p	loss	4
NFIX	4784	19	19p	loss	4
NR2C2AP	126382	19	19p	loss	3
PALM	5064	19	19p	loss	4
RAD23A	5886	19	19p	loss	4
RFXANK	8625	19	19p	loss	3
ZNF208	7757	19	19p	loss	1
ZNF257	113835	19	19p	loss	1
ZNF486	90649	19	19p	loss	1
ZNF492	57615	19	19p	loss	1
ZNF709	163051	19	19p	loss	4
ZNF737	100129842	19	19p	loss	1
ZNF85	7639	19	19p	loss	1
ALKBH6	84964	19	19q	gain	3
AP2S1	1175	19	19q	combined	3
ATF5	22809	19	19q	gain	1
BCAT2	587	19	19q	combined	2
C19orf40	91442	19	19q	gain	2
C19orf54	284325	19	19q	gain	4
CBLC	23624	19	19q	gain	4
CLIP3	25999	19	19q	gain	3
CLPTM1	1209	19	19q	gain	4
EML2	24139	19	19q	gain	4
GEMIN7	79760	19	19q	gain	4
GPI	2821	19	19q	gain	3
HAUS5	23354	19	19q	gain	4
MBOAT7	79143	19	19q	none	0
MRPS12	6183	19	19q	gain	4
PAFAH1B3	5050	19	19q	gain	3
PPP5C	5536	19	19q	gain	4
PSMC4	5704	19	19q	gain	4
PVR	5817	19	19q	gain	3
RCN3	57333	19	19q	combined	2
RHPN2	85415	19	19q	gain	2
RUVBL2	10856	19	19q	combined	2
SAE1	10055	19	19q	combined	3
SHKBP1	92799	19	19q	gain	4
SIPA1L3	23094	19	19q	gain	4
SLC1A5	6510	19	19q	combined	3
SMG9	56006	19	19q	gain	3
SYMPK	8189	19	19q	gain	4
TIMM50	92609	19	19q	gain	4
TNNT1	7138	19	19q	none	0
TRIM28	10155	19	19q	none	0
WDR62	284403	19	19q	gain	3
ZNF135	7694	19	19q	none	0
ZNF471	57573	19	19q	none	0
ZNF473	25888	19	19q	gain	1
ZNF544	27300	19	19q	none	0
ZNF582	147948	19	19q	none	0
ZNF583	147949	19	19q	none	0
ZNF880	400713	19	19q	none	0
ADAM33	80332	20	20p	gain	2
CPXM1	56265	20	20p	gain	2
MIR1292	100302138	20	20p	gain	2
NOP56	10528	20	20p	gain	2
SNORD110	692213	20	20p	gain	2
SNORD57	26792	20	20p	gain	2
SNORD86	692201	20	20p	gain	2
SRXN1	140809	20	20p	gain	2
BCL2L1	598	20	20q	gain	1
C20orf20	55257	20	20q	gain	2
CABLES2	81928	20	20q	gain	2
CEP250	11190	20	20q	gain	1
CSE1L	1434	20	20q	gain	1
DNMT3B	1789	20	20q	gain	1
E2F1	1869	20	20q	gain	1
EIF2S2	8894	20	20q	gain	1
GSS	2937	20	20q	gain	1
KCNS1	3787	20	20q	gain	2
LAMA5	3911	20	20q	gain	2
PKIG	11142	20	20q	gain	2
PTGIS	5740	20	20q	gain	1
RAE1	8480	20	20q	gain	2
RPN2	6185	20	20q	gain	1
SALL4	57167	20	20q	gain	1
TMEM189	387521	20	20q	gain	1
TMEM189-UBE2V1	387522	20	20q	gain	1
TOMM34	10953	20	20q	gain	2
TTI1	9675	20	20q	gain	1
UBE2V1	7335	20	20q	gain	1
ZFP64	55734	20	20q	gain	1
ZNFX1	57169	20	20q	gain	1
ABCG1	9619	21	21q	loss	1
DONSON	29980	21	21q	none	0
GART	2618	21	21q	none	0
H2BFS	54145	21	21q	loss	1
HLCS	3141	21	21q	none	0
MIS18A	54069	21	21q	none	0
MRPS6	64968	21	21q	none	0
PDXK	8566	21	21q	none	0
PRDM15	63977	21	21q	loss	1
SLC5A3	6526	21	21q	none	0
APOL1	8542	22	22q	loss	2
CBX7	23492	22	22q	loss	2
CCDC134	79879	22	22q	loss	3
CECR5	27440	22	22q	loss	1
FOXRED2	80020	22	22q	loss	2
GGT5	2687	22	22q	loss	1
NEFH	4744	22	22q	loss	2
RANBP1	5902	22	22q	loss	1
RANGAP1	5905	22	22q	loss	3
SELM	140606	22	22q	loss	2
SLC5A4	6527	22	22q	loss	2
SYNGR1	9145	22	22q	loss	2
TMEM184B	25829	22	22q	loss	2
TTC28	23331	22	22q	loss	2
ACOT9	23597	23	23p	gain	6
APEX2	27301	23	23p	gain	5
APOO	79135	23	23p	gain	6
CXorf38	159013	23	23p	gain	6
EEF1B2P3	644820	23	23p	gain	7
EGFL6	25975	23	23p	gain	9
GPR143	4935	23	23p	gain	8
HCCS	3052	23	23p	gain	9
HDHD1	8226	23	23p	gain	5
LOC389842	389842	23	23p	gain	7
PRDX4	10549	23	23p	gain	6
RAI2	10742	23	23p	gain	6
RBBP7	5931	23	23p	gain	6
SLC9A7	84679	23	23p	gain	4
SMS	6611	23	23p	gain	7
TSPYL2	64061	23	23p	gain	7
XK	7504	23	23p	gain	6
ABCD1	215	23	23q	gain	4
APLN	8862	23	23q	gain	7
BCAP31	10134	23	23q	gain	4
CDR1	1038	23	23q	gain	6
CSTF2	1478	23	23q	gain	6
DIAPH2	1730	23	23q	gain	6
DKC1	1736	23	23q	combined	3
HCFC1	3054	23	23q	gain	4
HEPH	9843	23	23q	gain	5
HMGB3	3149	23	23q	gain	6
HPRT1	3251	23	23q	combined	3
HS6ST2	90161	23	23q	gain	7
IRAK1	3654	23	23q	gain	4
LAGE3	8270	23	23q	combined	3
MGC16121	84848	23	23q	combined	3
MORC4	79710	23	23q	gain	7
PABPC5	140886	23	23q	gain	7
PGK1	5230	23	23q	gain	6
SH3BGRL	6451	23	23q	gain	8
SLC25A5	292	23	23q	combined	2
SLC6A8	6535	23	23q	gain	4
SNORA56	677835	23	23q	combined	3
SYTL4	94121	23	23q	gain	6
TIMM8A	1678	23	23q	gain	6
VSIG1	340547	23	23q	gain	9
a. The values of gene expression (fold change) of all these genes are indicated in Table S1.
b. All losses were of 1 copy. Combined genes are those that were deleted in some and amplified in other tumors.
