# Supplementary material for: Impact of Gene Dosage on Gene Expression, Biological Processes and Survival in Cervical Cancer: A Genome-Wide Follow-Up Study
Source: PLoS One. 2014 May 30;9(5):e97842. doi: 10.1371/journal.pone.0097842 (PMC4039463; doi:10.1371/journal.pone.0097842)
Supplement: Table S5 — Genes of some biological processes enriched or associated to 3q in the set of genes deregulated exclusively in high-CN tumors. a. The gene expression value (fold change) of these genes are indicated in Table S1. (XLSX) [file pone.0097842.s006.xlsx]

## Sheet: TS5
Table S5. Genes of some biological processes enriched or associated to 3q in the set of genes deregulated exclusively in high-CN tumors.a
Biological process	Gene Symbol	Gene ID	Arm
Angiogenesis
	LEPR	3953	1p
	IL1B	3553	2q
	KDR	3791	4q
	HAND2	9464	4q
	IL8	3576	4q
	SEMA5A	9037	5p
	CTGF	1490	6q
	MEOX2	4223	7p
	ANGPT2	285	8p
	PTENP1	11191	9p
	CXCL12	6387	10q
	ACVRL1	94	12q
	ANG	283	14q
	MMP14	4323	14q
	TNFRSF12A	51330	16p
	GPI	2821	19q
	LAMA5	3911	20q
APC/C-proteasome-dependent proteolysis
	PSMA5	5686	1p
	PSMB2	5690	1p
	PSMB4	5692	1q
	PSMD2	5708	3q
	PSMB8	5696	6p
	PSMA6	5687	14q
	PSMB5	5693	14q
	PSMC1	5700	14q
	PSME2	5721	14q
	PSMB3	5691	17q
	PSMD11	5717	17q
	PSMD3	5709	17q
	PSMC4	5704	19q
Apoptosis
	ECE1	1889	1p
	IFI6	2537	1p
	PPT1	5538	1p
	TXNDC12	51060	1p
	YARS	8565	1p
	IL1B	3553	2q
	KALRN	8997	3q
	PDCD10	11235	3q
	HAND2	9464	4q
	MEF2C	4208	5q
	TNFRSF21	27242	6p
	GRIK2	2898	6q
	ELMO1	9844	7p
	BCAP29	55973	7q
	C8orf4	56892	8p
	CLU	1191	8p
	TNFRSF10A	8797	8p
	TNFRSF10D	8793	8p
	VCP	7415	9p
	PTENP1	11191	9p
	GSN	2934	9q
	TRAF2	7186	9q
	VAV2	7410	9q
	FAM188A	80013	10p
	PDCD4	27250	10q
	SGMS1	259230	10q
	APBB1	322	11p
	BLID	414899	11q
	C11orf82	220042	11q
	DRAM1	55332	12q
	EGLN3	112399	14q
	TRAF3	7187	14q
	TNFRSF12A	51330	16p
	TRAF4	9618	17q
	BCL2	596	18q
	BCL2L1	598	20q
	CSE1L	1434	20q
	E2F1	1869	20q
	BCAP31	10134	23q
Glycolysis
	ENO1	2023	1p
	TPI1P1	729708	1p
	EDARADD	128178	1q
	HK2	3099	2p
	PFKP	5214	10p
	LDHA	3939	11p
	GAPDH	2597	12p
	ADPGK	83440	15q
	PKM	5315	15q
	ALDOA	226	16p
	GPI	2821	19q
	PGK1	5230	23q
positive regulation of I-kappaB kinase/NF-kappaB cascade
	ATP2C1	27032	3q
	ECT2	1894	3q
	KCNRG	283518	13q
	TRIM13	10206	13q
	PPP5C	5536	19q
	UBE2V1	7335	20q
a. The gene expression value (fold change) of these genes are indicated in Table S1.
